# Supplementary material for: 2-Bromo-N-(4-chloro­phen­yl)-2-methyl­propanamide
Source: Acta Crystallogr Sect E Struct Rep Online. 2011 Sep 14;67(Pt 10):o2580. doi: 10.1107/S1600536811035562 (PMC3201238; doi:10.1107/S1600536811035562)
Supplement: Supplementary file 1 [file e-67-o2580-sup1.cif]

##############################################################################
#                                                                            #
# This CIF contains the data in a paper accepted for publication in          #
# Acta Crystallographica Section E. It conforms to the requirements of       #
# Notes for Authors for Acta Crystallographica Section E, and has been       #
# peer reviewed under the auspices of the IUCr Commission on Journals.       #
#                                                                            #
# Full details of the Crystallographic Information File format               #
# are given in the paper "The Crystallographic Information File (CIF):       #
# a New Standard Archive File for Crystallography" by S. R. Hall, F. H.      #
# Allen and I. D. Brown [Acta Cryst. (1991), A47, 655-685].                  #
#                                                                            #
# The current version of the core CIF dictionary is obtainable from          #
# ftp://ftp.iucr.org/pub/cif_core.dic.                                       #
#                                                                            #
# Software is freely available for graphical display of the structure(s)     #
# in this CIF. For information consult the CIF software page                 #
# http://www.iucr.org/resources/cif/software.                                #
#                                                                            #
# This file may be used for bona fide research purposes within the           #
# scientific community so long as proper attribution is given to the journal # 
# article from which it was obtained.                                        #
#                                                                            #
##############################################################################
data_I
_audit_creation_method     SHELXL-97
_chemical_name_systematic
;
2-Bromo-<i>N</i>-(4-chlorophenyl)-2-methylpropanamide
;
_chemical_name_common     ?
_chemical_formula_moiety     'C10 H11 Br Cl N O'
_chemical_formula_sum     'C10 H11 Br Cl N O'
_chemical_formula_iupac     'C10 H11 Br Cl N O'
_chemical_formula_weight     276.56
_chemical_melting_point     386.0(10)
_symmetry_cell_setting     orthorhombic
_symmetry_space_group_name_H-M     'P b c a'
_symmetry_space_group_name_Hall     '-P 2ac 2ab'
loop_
    _symmetry_equiv_pos_as_xyz
    'x, y, z'
    '-x+1/2, -y, z+1/2'
    'x+1/2, -y+1/2, -z'
    '-x, y+1/2, -z+1/2'
    '-x, -y, -z'
    'x-1/2, y, -z-1/2'
    '-x-1/2, y-1/2, z'
    'x, -y-1/2, z-1/2'
_cell_length_a     9.7449(3)
_cell_length_b     10.1063(3)
_cell_length_c     22.8803(7)
_cell_angle_alpha     90.00
_cell_angle_beta     90.00
_cell_angle_gamma     90.00
_cell_volume     2253.36(12)
_cell_formula_units_Z     8
_cell_measurement_reflns_used     4107
_cell_measurement_theta_min     2.89
_cell_measurement_theta_max     29.66
_cell_measurement_temperature     123
_exptl_crystal_description     bar
_exptl_crystal_colour     colourless
_exptl_crystal_size_max     0.45
_exptl_crystal_size_mid     0.22
_exptl_crystal_size_min     0.08
_exptl_crystal_density_diffrn     1.630
_exptl_crystal_density_meas     ?
_exptl_crystal_density_method     'not measured'
_exptl_crystal_F_000     1104
_exptl_absorpt_coefficient_mu     3.853
_exptl_absorpt_correction_type     multi-scan
_exptl_absorpt_process_details
;
(CrysAlis PRO; Oxford Diffraction, 2009)
;
_exptl_absorpt_correction_T_min     0.3870
_exptl_absorpt_correction_T_max     1.000
_diffrn_ambient_temperature     123
_diffrn_radiation_type     MoK\a
_diffrn_radiation_wavelength     0.71073
_diffrn_radiation_source     'fine-focus sealed tube'
_diffrn_radiation_monochromator     graphite
_diffrn_measurement_device_type     'Oxford Diffraction Gemini S'
_diffrn_measurement_method     \w
_diffrn_detector_area_resol_mean     ?
_diffrn_reflns_number     9676
_diffrn_reflns_av_R_equivalents     0.0278
_diffrn_reflns_av_sigmaI/netI     0.0280
_diffrn_reflns_theta_min     3.04
_diffrn_reflns_theta_max     27.99
_diffrn_reflns_theta_full     27.00
_diffrn_measured_fraction_theta_max     0.988
_diffrn_measured_fraction_theta_full     0.999
_diffrn_reflns_limit_h_min     -12
_diffrn_reflns_limit_h_max     12
_diffrn_reflns_limit_k_min     -11
_diffrn_reflns_limit_k_max     13
_diffrn_reflns_limit_l_min     -29
_diffrn_reflns_limit_l_max     30
_diffrn_standards_number     0
_diffrn_standards_interval_count     ?
_diffrn_standards_interval_time     120
_diffrn_standards_decay_%     0
_refine_special_details
;
Refinement of <i>F</i>^2^ against ALL reflections. The weighted <i>R</i>-factor
<i>wR</i> and goodness of fit <i>S</i> are based on <i>F</i>^2^, conventional
<i>R</i>-factors <i>R</i> are based on <i>F</i>, with <i>F</i> set to zero for
negative <i>F</i>^2^. The threshold expression of <i>F</i>^2^ >
\s(<i>F</i>^2^) is used only for calculating <i>R</i>-factors(gt) <i>etc</i>.
and is not relevant to the choice of reflections for refinement.
<i>R</i>-factors based on <i>F</i>^2^ are statistically about twice as large
as those based on <i>F</i>, and <i>R</i>- factors based on ALL data will be
even larger.
;
_reflns_number_total     2684
_reflns_number_gt     2225
_reflns_threshold_expression     'I>2\s(I)'
_refine_ls_structure_factor_coef     Fsqd
_refine_ls_matrix_type     full
_refine_ls_R_factor_all     0.0436
_refine_ls_R_factor_gt     0.0317
_refine_ls_wR_factor_gt     0.0654
_refine_ls_wR_factor_ref     0.0693
_refine_ls_goodness_of_fit_ref     1.047
_refine_ls_restrained_S_all     1.047
_refine_ls_number_reflns     2684
_refine_ls_number_parameters     133
_refine_ls_number_restraints     0
_refine_ls_hydrogen_treatment     mixed
_refine_ls_weighting_scheme     calc
_refine_ls_weighting_details
         'calc w=1/[\s^2^(Fo^2^)+(0.0275P)^2^+1.8897P] where P=(Fo^2^+2Fc^2^)/3'
_atom_sites_solution_hydrogens     geom
_atom_sites_solution_primary     direct
_atom_sites_solution_secondary     difmap
_refine_ls_shift/su_max     0.000
_refine_ls_shift/su_mean     0.000
_refine_diff_density_max     1.001
_refine_diff_density_min     -0.601
_refine_ls_extinction_method     none
_refine_ls_extinction_coef     ?
loop_
    _atom_type_symbol
    _atom_type_description
    _atom_type_scat_dispersion_real
    _atom_type_scat_dispersion_imag
    _atom_type_scat_source
    'Br' 'Br' -0.2901 2.4595
                         'International Tables Vol C Tables 4.2.6.8 and 6.1.1.4'
    'O' 'O' 0.0106 0.0060
                         'International Tables Vol C Tables 4.2.6.8 and 6.1.1.4'
    'N' 'N' 0.0061 0.0033
                         'International Tables Vol C Tables 4.2.6.8 and 6.1.1.4'
    'C' 'C' 0.0033 0.0016
                         'International Tables Vol C Tables 4.2.6.8 and 6.1.1.4'
    'H' 'H' 0.0000 0.0000
                         'International Tables Vol C Tables 4.2.6.8 and 6.1.1.4'
_computing_data_collection     'CrysAlis CCD (Oxford Diffraction, 2009)'
_computing_cell_refinement     'CrysAlis CCD (Oxford Diffraction, 2009)'
_computing_data_reduction     'CrysAlis RED (Oxford Diffraction, 2009)'
_computing_structure_solution     'SHELXS97 (Sheldrick, 2008)'
_computing_structure_refinement     'SHELXL97 (Sheldrick, 2008)'
_computing_molecular_graphics
 'ORTEP-3 for Windows (Farrugia, 1997) and Mercury (Macrae <i>et al.</i>, 2006)'
_computing_publication_material     'WinGX (Farrugia, 1999)'
loop_
    _atom_site_type_symbol
    _atom_site_label
    _atom_site_fract_x
    _atom_site_fract_y
    _atom_site_fract_z
    _atom_site_U_iso_or_equiv
    _atom_site_adp_type
    _atom_site_calc_flag
    _atom_site_refinement_flags
    _atom_site_occupancy
    _atom_site_symmetry_multiplicity
    _atom_site_disorder_assembly
    _atom_site_disorder_group
    Br Br1 0.48117(2) 0.03662(3) 0.143191(11) 0.02744(9) Uani d . 1 1 . .
    Cl Cl1 1.31938(6) 0.04546(7) -0.00111(2) 0.02798(15) Uani d . 1 1 . .
    O O1 0.77815(16) -0.19000(14) 0.15413(7) 0.0189(3) Uani d . 1 1 . .
    N N1 0.81397(19) 0.03082(19) 0.14313(8) 0.0150(4) Uani d . 1 1 . .
    C C1 0.5483(3) -0.1697(2) 0.22170(11) 0.0275(6) Uani d . 1 1 . .
    H H1A 0.6122 -0.2144 0.2483 0.041 Uiso calc R 1 1 . .
    H H1B 0.5265 -0.2286 0.1889 0.041 Uiso calc R 1 1 . .
    H H1C 0.4639 -0.1476 0.2428 0.041 Uiso calc R 1 1 . .
    C C2 0.6140(2) -0.0437(2) 0.19856(9) 0.0168(5) Uani d . 1 1 . .
    C C3 0.7429(2) -0.0750(2) 0.16220(9) 0.0138(4) Uani d . 1 1 . .
    C C4 0.6432(3) 0.0534(2) 0.24801(10) 0.0215(5) Uani d . 1 1 . .
    H H4A 0.5595 0.0670 0.2710 0.032 Uiso calc R 1 1 . .
    H H4B 0.6734 0.1381 0.2316 0.032 Uiso calc R 1 1 . .
    H H4C 0.7154 0.0175 0.2733 0.032 Uiso calc R 1 1 . .
    C C5 0.9350(2) 0.0288(2) 0.10845(9) 0.0139(4) Uani d . 1 1 . .
    C C6 1.0272(2) -0.0771(2) 0.10905(10) 0.0176(5) Uani d . 1 1 . .
    H H6 1.0088 -0.1532 0.1321 0.021 Uiso calc R 1 1 . .
    C C7 1.1457(2) -0.0702(2) 0.07567(10) 0.0193(5) Uani d . 1 1 . .
    H H7 1.2092 -0.1415 0.0761 0.023 Uiso calc R 1 1 . .
    C C8 1.1717(2) 0.0402(2) 0.04186(9) 0.0191(5) Uani d . 1 1 . .
    C C9 1.0812(2) 0.1457(2) 0.04075(9) 0.0196(5) Uani d . 1 1 . .
    H H9 1.0999 0.2211 0.0173 0.024 Uiso calc R 1 1 . .
    C C10 0.9626(2) 0.1399(2) 0.07439(10) 0.0172(5) Uani d . 1 1 . .
    H H10 0.9000 0.2120 0.0742 0.021 Uiso calc R 1 1 . .
    H H1N 0.778(3) 0.103(3) 0.1467(11) 0.024(7) Uiso d . 1 1 . .
loop_
    _atom_site_aniso_label
    _atom_site_aniso_U_11
    _atom_site_aniso_U_22
    _atom_site_aniso_U_33
    _atom_site_aniso_U_12
    _atom_site_aniso_U_13
    _atom_site_aniso_U_23
    Br1 0.01641(13) 0.03536(16) 0.03055(14) 0.00118(10) -0.00217(9) 0.00496(12)
    Cl1 0.0173(3) 0.0437(4) 0.0230(3) -0.0036(3) 0.0062(2) 0.0048(3)
    O1 0.0206(8) 0.0105(7) 0.0256(8) -0.0002(6) 0.0060(6) -0.0013(6)
    N1 0.0178(9) 0.0096(9) 0.0176(9) 0.0016(8) 0.0048(7) -0.0001(8)
    C1 0.0317(14) 0.0173(12) 0.0335(14) -0.0036(10) 0.0161(11) 0.0016(11)
    C2 0.0172(11) 0.0139(11) 0.0194(10) 0.0012(9) 0.0025(9) 0.0004(9)
    C3 0.0155(10) 0.0133(10) 0.0125(9) -0.0004(8) -0.0016(8) 0.0008(8)
    C4 0.0259(12) 0.0177(11) 0.0210(11) 0.0022(10) 0.0066(9) -0.0044(10)
    C5 0.0141(10) 0.0158(10) 0.0117(9) -0.0024(9) -0.0006(8) -0.0027(9)
    C6 0.0203(11) 0.0152(10) 0.0171(10) 0.0004(9) 0.0016(9) 0.0022(9)
    C7 0.0166(11) 0.0214(12) 0.0199(11) 0.0026(9) 0.0017(9) -0.0019(9)
    C8 0.0135(10) 0.0295(13) 0.0142(10) -0.0053(10) 0.0017(8) -0.0013(10)
    C9 0.0217(12) 0.0217(12) 0.0155(10) -0.0072(10) -0.0008(9) 0.0036(9)
    C10 0.0186(11) 0.0153(11) 0.0178(10) -0.0005(9) -0.0002(9) 0.0008(9)
_geom_special_details
;
All e.s.d.'s (except the e.s.d. in the dihedral angle between two l.s. planes)
are estimated using the full covariance matrix. The cell e.s.d.'s are taken
into account individually in the estimation of e.s.d.'s in distances, angles
and torsion angles; correlations between e.s.d.'s in cell parameters are only
used when they are defined by crystal symmetry. An approximate (isotropic)
treatment of cell e.s.d.'s is used for estimating e.s.d.'s involving l.s.
planes.
;
loop_
    _geom_bond_atom_site_label_1
    _geom_bond_atom_site_label_2
    _geom_bond_site_symmetry_2
    _geom_bond_distance
    _geom_bond_publ_flag
    Br1 C2 . 1.985(2) ?
    Cl1 C8 . 1.744(2) ?
    O1 C3 . 1.226(2) ?
    N1 C3 . 1.346(3) ?
    N1 C5 . 1.422(3) ?
    N1 H1N . 0.81(3) ?
    C1 C2 . 1.521(3) ?
    C1 H1A . 0.9800 ?
    C1 H1B . 0.9800 ?
    C1 H1C . 0.9800 ?
    C2 C4 . 1.524(3) ?
    C2 C3 . 1.539(3) ?
    C4 H4A . 0.9800 ?
    C4 H4B . 0.9800 ?
    C4 H4C . 0.9800 ?
    C5 C10 . 1.393(3) ?
    C5 C6 . 1.397(3) ?
    C6 C7 . 1.387(3) ?
    C6 H6 . 0.9500 ?
    C7 C8 . 1.381(3) ?
    C7 H7 . 0.9500 ?
    C8 C9 . 1.384(3) ?
    C9 C10 . 1.390(3) ?
    C9 H9 . 0.9500 ?
    C10 H10 . 0.9500 ?
loop_
    _geom_angle_atom_site_label_1
    _geom_angle_atom_site_label_2
    _geom_angle_atom_site_label_3
    _geom_angle_site_symmetry_1
    _geom_angle_site_symmetry_3
    _geom_angle
    _geom_angle_publ_flag
    C3 N1 C5 . . 126.59(19) ?
    C3 N1 H1N . . 117.2(19) ?
    C5 N1 H1N . . 115.3(19) ?
    C2 C1 H1A . . 109.5 ?
    C2 C1 H1B . . 109.5 ?
    H1A C1 H1B . . 109.5 ?
    C2 C1 H1C . . 109.5 ?
    H1A C1 H1C . . 109.5 ?
    H1B C1 H1C . . 109.5 ?
    C1 C2 C4 . . 111.06(18) ?
    C1 C2 C3 . . 111.06(18) ?
    C4 C2 C3 . . 112.42(18) ?
    C1 C2 Br1 . . 106.84(16) ?
    C4 C2 Br1 . . 109.42(14) ?
    C3 C2 Br1 . . 105.74(14) ?
    O1 C3 N1 . . 124.1(2) ?
    O1 C3 C2 . . 120.33(19) ?
    N1 C3 C2 . . 115.56(18) ?
    C2 C4 H4A . . 109.5 ?
    C2 C4 H4B . . 109.5 ?
    H4A C4 H4B . . 109.5 ?
    C2 C4 H4C . . 109.5 ?
    H4A C4 H4C . . 109.5 ?
    H4B C4 H4C . . 109.5 ?
    C10 C5 C6 . . 119.9(2) ?
    C10 C5 N1 . . 117.43(19) ?
    C6 C5 N1 . . 122.59(19) ?
    C7 C6 C5 . . 119.4(2) ?
    C7 C6 H6 . . 120.3 ?
    C5 C6 H6 . . 120.3 ?
    C8 C7 C6 . . 120.1(2) ?
    C8 C7 H7 . . 119.9 ?
    C6 C7 H7 . . 119.9 ?
    C7 C8 C9 . . 121.1(2) ?
    C7 C8 Cl1 . . 119.44(18) ?
    C9 C8 Cl1 . . 119.49(18) ?
    C8 C9 C10 . . 119.2(2) ?
    C8 C9 H9 . . 120.4 ?
    C10 C9 H9 . . 120.4 ?
    C9 C10 C5 . . 120.3(2) ?
    C9 C10 H10 . . 119.9 ?
    C5 C10 H10 . . 119.9 ?
loop_
    _geom_torsion_atom_site_label_1
    _geom_torsion_atom_site_label_2
    _geom_torsion_atom_site_label_3
    _geom_torsion_atom_site_label_4
    _geom_torsion_site_symmetry_1
    _geom_torsion_site_symmetry_2
    _geom_torsion_site_symmetry_3
    _geom_torsion_site_symmetry_4
    _geom_torsion
    _geom_torsion_publ_flag
    C5 N1 C3 O1 . . . . 3.7(3) ?
    C5 N1 C3 C2 . . . . -179.28(19) ?
    C1 C2 C3 O1 . . . . 1.6(3) ?
    C4 C2 C3 O1 . . . . 126.7(2) ?
    Br1 C2 C3 O1 . . . . -113.94(19) ?
    C1 C2 C3 N1 . . . . -175.6(2) ?
    C4 C2 C3 N1 . . . . -50.5(2) ?
    Br1 C2 C3 N1 . . . . 68.9(2) ?
    C3 N1 C5 C10 . . . . 155.0(2) ?
    C3 N1 C5 C6 . . . . -27.1(3) ?
    C10 C5 C6 C7 . . . . 0.1(3) ?
    N1 C5 C6 C7 . . . . -177.7(2) ?
    C5 C6 C7 C8 . . . . -0.4(3) ?
    C6 C7 C8 C9 . . . . 0.3(3) ?
    C6 C7 C8 Cl1 . . . . -178.54(17) ?
    C7 C8 C9 C10 . . . . 0.1(3) ?
    Cl1 C8 C9 C10 . . . . 178.97(17) ?
    C8 C9 C10 C5 . . . . -0.4(3) ?
    C6 C5 C10 C9 . . . . 0.3(3) ?
    N1 C5 C10 C9 . . . . 178.2(2) ?
loop_
    _geom_hbond_atom_site_label_D
    _geom_hbond_atom_site_label_H
    _geom_hbond_atom_site_label_A
    _geom_hbond_site_symmetry_A
    _geom_hbond_distance_DH
    _geom_hbond_distance_HA
    _geom_hbond_distance_DA
    _geom_hbond_angle_DHA
    N1 H1N O1 7_765 0.81(3) 2.17(3) 2.972(2) 169(3)
    C10 H10 O1 7_765 0.95 2.71 3.433(3) 133.4
    C4 H4B O1 7_765 0.98 2.53 3.453(3) 157.8
data_global
_journal_date_recd_electronic     2011-08-29
_journal_date_accepted     2011-08-31
_journal_name_full     'Acta Crystallographica, Section E'
_journal_year     2011
_journal_volume     67
_journal_issue     10
_journal_page_first     o2580
_journal_page_last     o2580
_journal_paper_category     QO
_journal_coeditor_code     HG5088
_publ_contact_author_name     'Dr. Rodolfo Moreno-Fuquen'
_publ_contact_author_address
;
     Departamento de Qu\'imica. Facultad de Ciencias, Universidad
     del Valle, Apartado 25360, Santiago de Cali,
     Colombia
;
_publ_contact_author_email     'rodimo26@yahoo.es'
_publ_contact_author_fax     '57 23 392440'
_publ_contact_author_phone     '57 23 393248'
_publ_section_title
;
2-Bromo-<i>N</i>-(4-chlorophenyl)-2-methylpropanamide
;
loop_
    _publ_author_name
    _publ_author_address
    'Moreno-Fuquen, Rodolfo'
;    Departamento de Qu\'imica -- Facultad de Ciencias,
     Universidad del Valle
     Apartado 25360, Santiago de Cali,
     Colombia
;
    'Quintero, David E.'
;    Departamento de Qu\'imica -- Facultad de Ciencias,
     Universidad del Valle
     Apartado 25360, Santiago de Cali,
     Colombia
;
    'Zuluaga, Fabio'
;    Departamento de Qu\'imica -- Facultad de Ciencias,
     Universidad del Valle
     Apartado 25360, Santiago de Cali,
     Colombia
;
    'Kennedy, Alan R.'
;    WestCHEM, Department of Pure and Applied Chemistry,
     University of Strathclyde,
     295 Cathedral Street, Glasgow G1 1XL,
     Scotland
;
    'De Almeida Santos, Regina H.'
;     Instituto de Qu\'imica de S\~ao Carlos,
      Universidade de S\~ao Paulo, USP,
      S\~ao Carlos, SP,
      Brazil
;
