# Supplementary material for: 2-Bromo-N-(4-chloro­phen­yl)-2-methyl­propanamide
Source: Acta Crystallogr Sect E Struct Rep Online. 2011 Sep 14;67(Pt 10):o2580. doi: 10.1107/S1600536811035562 (PMC3201238; doi:10.1107/S1600536811035562)
Supplement: Supplementary file 2 [file e-67-o2580-Isup2.hkl]

#
# h,k,l, Fc-squared, Fo-squared, sigma(Fo-squared) and status flag
#
data_I
_shelx_title ' roddec2010d in P b c a'
_shelx_refln_list_code          4
_shelx_F_calc_maximum      271.29
_exptl_crystal_F_000      1104.00
_reflns_d_resolution_high  0.7571
 
loop_
 _symmetry_equiv_pos_as_xyz
 'x, y, z'
 '-x+1/2, -y, z+1/2'
 'x+1/2, -y+1/2, -z'
 '-x, y+1/2, -z+1/2'
 '-x, -y, -z'
 'x-1/2, y, -z-1/2'
 '-x-1/2, y-1/2, z'
 'x, -y-1/2, z-1/2'
 
_cell_length_a     9.7449
_cell_length_b    10.1063
_cell_length_c    22.8803
_cell_angle_alpha  90.000
_cell_angle_beta   90.000
_cell_angle_gamma  90.000
 
_shelx_F_squared_multiplier     1.000
 
loop_
 _refln_index_h
 _refln_index_k
 _refln_index_l
 _refln_F_squared_calc
 _refln_F_squared_meas
 _refln_F_squared_sigma
 _refln_observed_status
   2   0   0    27985.10    28230.10    185.28 o
   4   0   0    32506.39    32717.50    410.32 o
   6   0   0    31915.66    31362.98    359.04 o
   8   0   0      237.37      211.47     43.20 o
  10   0   0      651.64      628.26     78.62 o
  12   0   0      642.74      606.47     87.20 o
   2   1   0     3137.09     3111.44     36.86 o
   4   1   0     2279.37     2305.62     36.93 o
   6   1   0     1937.37     1957.26     45.36 o
   8   1   0     4204.48     4040.80    107.54 o
  10   1   0      402.68      382.41     45.96 o
  12   1   0     1071.41     1002.11     77.41 o
   2   2   0    11809.88    12616.93     60.05 o
   4   2   0     7904.15     7770.38    195.33 o
   6   2   0    35910.85    36342.62    268.60 o
   8   2   0      534.81      590.36     44.37 o
  10   2   0     1056.63     1164.40    105.85 o
  12   2   0     1076.41     1140.15    119.81 o
   2   3   0    15819.26    16517.67    165.22 o
   4   3   0       17.55       16.45     11.18 o
   6   3   0    13268.11    13330.46    160.50 o
   8   3   0     5010.99     5162.38    120.13 o
  10   3   0     2892.91     2861.32    240.78 o
  12   3   0     4007.40     3684.76    216.21 o
   0   4   0    22403.22    23712.47    155.90 o
   2   4   0     1814.19     1633.74     37.40 o
   4   4   0     2254.60     2102.30     36.25 o
   6   4   0     9297.69     9447.66    110.53 o
   8   4   0      148.68      126.66     24.96 o
  10   4   0     1078.29     1162.50    116.37 o
  12   4   0      232.17      234.69     76.63 o
   2   5   0    14896.04    15494.97     86.43 o
   4   5   0       91.62      103.64     12.94 o
   6   5   0     9025.79     8877.38    141.90 o
   8   5   0     3001.15     3021.26    163.62 o
  10   5   0     1337.33     1170.80    121.76 o
   0   6   0     1573.64     1784.86     53.92 o
   2   6   0     2084.41     2128.72     40.13 o
   4   6   0     1033.97     1013.75     35.83 o
   6   6   0       38.93       87.26     50.25 o
   8   6   0      590.57      578.05     89.34 o
  10   6   0      114.48      200.90     72.69 o
   2   7   0     5629.92     5642.80     70.40 o
   4   7   0     1979.81     1864.93     58.37 o
   6   7   0     6014.38     5701.72    152.25 o
   8   7   0     5337.56     5548.48    167.94 o
  10   7   0      655.64      662.53     69.39 o
   0   8   0    14165.95    13551.57    263.21 o
   2   8   0      416.74      407.99     37.78 o
   4   8   0      494.09      477.36     35.37 o
   6   8   0     1397.22     1295.95     79.23 o
   8   8   0      250.84      206.04     44.39 o
   2   9   0     1516.81     1509.36     69.67 o
   4   9   0      146.01      151.25     25.47 o
   6   9   0     4459.72     4027.32    142.80 o
   8   9   0     1280.92     1245.92     91.34 o
   0  10   0    13301.99    13813.90    303.13 o
   2  10   0     2476.69     2663.32     96.85 o
   4  10   0      106.47      162.93     59.69 o
   6  10   0     3068.84     3198.23    133.46 o
   8  10   0       13.27      105.63     64.88 o
   2  11   0      138.89      136.50     33.86 o
   4  11   0      281.79      219.58     64.75 o
   6  11   0      107.46      108.67     65.37 o
   0  12   0     5004.47     5361.82    213.48 o
   2  12   0      566.19      588.01     85.03 o
   4  12   0      127.77      148.15     64.08 o
   2  13   0       66.12      -48.48     54.66 o
   1   1   1     3314.37     3367.96     33.72 o
   2   1   1      850.61      934.39     12.56 o
   3   1   1     4812.75     4885.87     37.61 o
   4   1   1     3352.15     3356.72     46.64 o
   5   1   1    14108.54    14057.29     91.47 o
   6   1   1    14300.74    14761.85     80.56 o
   7   1   1     3963.12     3725.55     47.59 o
   8   1   1     4269.00     4288.64     79.42 o
   9   1   1      922.92      894.25     41.62 o
  10   1   1     2557.16     2823.66     74.78 o
  11   1   1     2019.72     2041.47     69.58 o
  12   1   1     3517.66     3512.84     95.22 o
   0   2   1      456.83      384.98      9.99 o
   1   2   1     7014.05     7303.00     33.62 o
   2   2   1     7138.45     7153.53     33.09 o
   3   2   1      458.65      549.07     11.94 o
   4   2   1      248.52      221.49     14.06 o
   5   2   1       89.06       81.74      9.37 o
   6   2   1     3995.57     3955.60     56.27 o
   7   2   1      609.04      544.50     28.29 o
   8   2   1       44.52       29.32     16.42 o
   9   2   1      167.45      128.37     42.60 o
  10   2   1      311.96      342.14     30.60 o
  11   2   1      117.52      144.82     36.42 o
  12   2   1       94.26       93.82     47.01 o
   1   3   1    22358.66    22538.83     57.71 o
   2   3   1      524.02      516.49     12.30 o
   3   3   1     4093.97     4313.01     28.26 o
   4   3   1     6441.16     6718.01     57.84 o
   5   3   1     7515.64     7453.06     73.93 o
   6   3   1     5756.63     5930.45     69.47 o
   7   3   1      757.04      736.07     31.49 o
   8   3   1     4660.77     4613.31     80.59 o
   9   3   1      752.94      709.12     42.87 o
  10   3   1      665.78      763.87     41.25 o
  11   3   1      448.05      562.39    115.92 o
  12   3   1     1930.97     2097.67    117.92 o
   0   4   1    31966.09    31578.67    120.64 o
   1   4   1     2267.67     2162.51     21.02 o
   2   4   1     8702.60     8124.10     54.22 o
   3   4   1       46.29       84.48      5.69 o
   4   4   1     9800.97     9472.38     50.52 o
   5   4   1       30.16       64.57      7.95 o
   6   4   1     5716.82     5556.06     65.54 o
   7   4   1     6187.31     6058.86     82.10 o
   8   4   1      144.40      147.26     18.95 o
   9   4   1      342.97      338.75     37.16 o
  10   4   1      330.20      419.81     90.03 o
  11   4   1     1070.81     1003.33     84.26 o
  12   4   1        8.30       58.69     45.81 o
   1   5   1     3081.20     3159.33     31.60 o
   2   5   1     1118.81     1167.61     18.77 o
   3   5   1     2795.72     3030.55     36.27 o
   4   5   1       12.34       23.29      4.49 o
   5   5   1      531.65      539.76     13.76 o
   6   5   1     2026.66     2055.11     43.17 o
   7   5   1     1924.05     1960.95     45.38 o
   8   5   1      326.37      349.04     84.67 o
   9   5   1       12.27       36.53     35.56 o
  10   5   1      912.94     1020.18     82.01 o
  11   5   1       13.71       13.87    125.32 o
   0   6   1    10430.19     9772.87    101.49 o
   1   6   1     5079.77     4917.71     53.65 o
   2   6   1    11720.35    11455.86     64.18 o
   3   6   1       64.15       93.60     10.94 o
   4   6   1     5344.21     5010.30     56.68 o
   5   6   1      311.06      331.74     20.11 o
   6   6   1     7641.69     7376.37     90.39 o
   7   6   1     7215.81     7042.38    173.39 o
   8   6   1      443.46      402.18     75.75 o
   9   6   1     1226.39     1243.75     86.72 o
  10   6   1      262.46      296.48     39.56 o
  11   6   1     1734.49     1861.87    112.40 o
   1   7   1      317.38      341.45     16.91 o
   2   7   1      522.71      530.70     16.77 o
   3   7   1        0.28       15.64      8.45 o
   4   7   1        9.86       13.63     11.05 o
   5   7   1       46.96       52.53     12.71 o
   6   7   1       38.90       45.94     25.06 o
   7   7   1      482.25      525.67     45.60 o
   8   7   1      258.20      247.21     38.44 o
   9   7   1       50.32       61.79     34.08 o
  10   7   1       52.38       59.71     34.01 o
   0   8   1    12699.26    12378.51    177.96 o
   1   8   1     1063.57     1048.07     38.21 o
   2   8   1     3810.97     3794.34     63.86 o
   3   8   1      659.67      641.84     29.30 o
   4   8   1     5207.80     5094.56     95.72 o
   5   8   1       13.51       13.53     18.95 o
   6   8   1     2877.25     2876.68     99.85 o
   7   8   1     2632.64     2709.26     83.95 o
   8   8   1      397.16      402.33     38.36 o
   9   8   1      505.77      555.19     46.83 o
   1   9   1      718.70      740.51     36.41 o
   2   9   1      403.36      434.83     29.36 o
   3   9   1       55.17      107.73     18.90 o
   4   9   1       23.91       36.92     17.96 o
   5   9   1      997.97     1169.13     55.14 o
   6   9   1      515.08      578.47     44.04 o
   7   9   1       58.56      163.89     32.65 o
   8   9   1       49.08       68.03     28.51 o
   9   9   1       43.02       79.25     48.82 o
   0  10   1     8496.09     8218.89    166.28 o
   1  10   1        3.11       -0.38     18.15 o
   2  10   1     1287.05     1313.48     49.83 o
   3  10   1      428.65      418.97     38.63 o
   4  10   1     3083.38     3042.89     98.55 o
   5  10   1       84.74      127.18     34.16 o
   6  10   1      412.04      445.84     49.45 o
   7  10   1      592.05      644.26     56.78 o
   8  10   1       38.98       40.65     67.98 o
   1  11   1      645.25      746.67     40.30 o
   2  11   1        2.79       40.13     26.29 o
   3  11   1       84.69      179.27     45.05 o
   4  11   1      805.67      883.27    104.12 o
   5  11   1     1355.97     1369.56     91.06 o
   6  11   1     1358.61     1463.98     97.02 o
   7  11   1      358.40      563.06    101.43 o
   0  12   1      162.96      125.12     49.09 o
   1  12   1        3.52       -1.44     25.04 o
   2  12   1      195.28      166.63     42.15 o
   3  12   1        0.79        7.14     79.91 o
   4  12   1      112.33       61.98     41.55 o
   5  12   1       31.84       40.75     41.61 o
   1  13   1     1211.63     1332.75     87.71 o
   2  13   1      145.14      190.62     45.96 o
   2   0   2     8300.68     8713.04     63.19 o
   3   0   2    15665.65    16474.29    183.13 o
   4   0   2     4927.31     4901.78     65.78 o
   5   0   2     1183.76     1006.11     43.08 o
   6   0   2     1793.15     1818.88     47.95 o
   7   0   2    13482.98    13527.54    219.76 o
   8   0   2     7869.10     7911.39    153.02 o
   9   0   2    11662.48    11800.81    200.43 o
  10   0   2       66.18       39.23     29.54 o
  11   0   2     6471.41     6626.53    350.16 o
  12   0   2      841.76      782.89     90.95 o
   1   1   2      338.56      403.38      9.82 o
   2   1   2        2.68       32.58      3.85 o
   3   1   2      450.36      406.96     11.87 o
   4   1   2     4217.21     4447.02     37.55 o
   5   1   2     3909.78     3895.48     39.77 o
   6   1   2       43.59       39.61      8.24 o
   7   1   2      591.98      550.03     21.12 o
   8   1   2       43.74       45.59     22.12 o
   9   1   2      918.25      941.05     42.17 o
  10   1   2        5.01        2.72     21.27 o
  11   1   2        7.45       -3.30     22.55 o
  12   1   2        0.87      100.03     27.23 o
   0   2   2     1597.32     1684.94     23.10 o
   1   2   2      137.74      220.59      7.78 o
   2   2   2     8691.27     9131.18     51.23 o
   3   2   2     2320.50     2288.90     24.04 o
   4   2   2      447.23      394.84     12.26 o
   5   2   2     6928.01     6834.85     66.35 o
   6   2   2     1377.59     1389.22     38.40 o
   7   2   2     9759.31     9871.20    109.80 o
   8   2   2     5152.98     5125.32     85.95 o
   9   2   2    11164.84    11285.00    137.50 o
  10   2   2        4.55        9.70     19.79 o
  11   2   2     6073.74     6193.04    117.35 o
  12   2   2      241.81      200.33    139.87 o
   1   3   2    16045.89    15441.98     63.38 o
   2   3   2     3489.78     3441.67     35.00 o
   3   3   2    22081.75    21980.27     85.02 o
   4   3   2     3120.91     3009.02     37.60 o
   5   3   2     5788.97     5574.11     55.17 o
   6   3   2       17.65       20.74      9.96 o
   7   3   2     8454.81     8197.95    101.85 o
   8   3   2      389.46      418.60     27.40 o
   9   3   2      857.81      871.54     40.64 o
  10   3   2      972.06      976.73     55.02 o
  11   3   2       87.68       -7.80     38.11 o
  12   3   2        2.58       70.39     82.40 o
   0   4   2      407.39      480.18     13.49 o
   1   4   2      208.31      269.06      8.78 o
   2   4   2     3245.03     3459.11     33.33 o
   3   4   2      225.93      206.90      9.73 o
   4   4   2      201.87      194.87      9.31 o
   5   4   2     3039.99     3115.16     70.46 o
   6   4   2      205.12      195.27     13.92 o
   7   4   2     2786.82     2869.57     56.98 o
   8   4   2      848.56      872.78     35.76 o
   9   4   2     4725.11     4898.62    109.62 o
  10   4   2       28.25       26.04     40.69 o
  11   4   2     1911.02     1884.66    134.66 o
  12   4   2      107.49       65.20     38.44 o
   1   5   2    23688.60    22846.85     83.63 o
   2   5   2     2678.64     2476.34     54.64 o
   3   5   2    30929.21    31226.81    121.51 o
   4   5   2     2011.97     1803.74     27.22 o
   5   5   2     7896.15     7535.78     65.99 o
   6   5   2        3.27       10.08     11.26 o
   7   5   2     7645.34     7581.69     87.69 o
   8   5   2        4.11       37.03     28.47 o
   9   5   2     1139.88     1157.67     80.11 o
  10   5   2     2381.66     2345.46     92.52 o
  11   5   2       24.78       37.17     32.31 o
   0   6   2      287.95      325.68     17.29 o
   1   6   2      385.01      401.12     14.17 o
   2   6   2        4.51        7.93      5.01 o
   3   6   2       89.53       86.14     12.15 o
   4   6   2       64.52       71.06     10.87 o
   5   6   2       70.13       88.98     10.72 o
   6   6   2      298.28      321.01     22.64 o
   7   6   2      248.58      252.78     34.13 o
   8   6   2       50.94      -10.13     26.87 o
   9   6   2       38.03      136.09     38.43 o
  10   6   2        4.12       -0.54     29.96 o
  11   6   2        5.18       23.36     35.64 o
   1   7   2     7997.58     7697.78     72.77 o
   2   7   2       99.14      104.48      8.88 o
   3   7   2    13246.63    13347.84     90.74 o
   4   7   2     3190.15     3046.52     64.55 o
   5   7   2     8019.72     8236.68     85.19 o
   6   7   2       18.81       29.40     18.94 o
   7   7   2     3421.15     3653.67    145.84 o
   8   7   2      123.23       65.22     28.75 o
   9   7   2     2899.51     3034.73    108.62 o
  10   7   2      770.93      827.14     65.82 o
   0   8   2      304.71      327.33     35.70 o
   1   8   2      331.59      291.41     22.81 o
   2   8   2      698.68      666.45     28.51 o
   3   8   2     1326.29     1375.91     40.45 o
   4   8   2      127.78      133.35     15.03 o
   5   8   2       12.15      -13.49     19.69 o
   6   8   2      756.92      760.67     45.88 o
   7   8   2     1681.31     1649.09     66.86 o
   8   8   2      552.90      552.27     45.63 o
   9   8   2      482.24      542.34     47.96 o
   1   9   2      797.34      735.20     35.92 o
   2   9   2       81.21       73.70     14.89 o
   3   9   2     6140.33     6466.28     90.64 o
   4   9   2      133.26      120.66     21.41 o
   5   9   2     1272.07     1338.73     66.50 o
   6   9   2       10.39       27.96     25.37 o
   7   9   2     2396.81     2317.39     80.88 o
   8   9   2       11.30       26.84     36.22 o
   9   9   2      798.79      950.05     90.74 o
   0  10   2      231.11      265.29     40.36 o
   1  10   2      165.06      151.02     20.68 o
   2  10   2      776.31      847.58     40.84 o
   3  10   2        4.81       10.31     23.62 o
   4  10   2        3.24       48.15     44.29 o
   5  10   2      452.04      540.99     48.92 o
   6  10   2       29.64       32.20     30.71 o
   7  10   2      329.03      391.38     49.18 o
   8  10   2     1142.82     1618.77    158.46 o
   1  11   2      289.17      245.85     28.03 o
   2  11   2       39.63       48.89     35.38 o
   3  11   2     1262.00     1057.09     76.05 o
   4  11   2      110.55      107.90     41.52 o
   5  11   2      383.90      470.08     50.06 o
   6  11   2       31.50       47.67     33.32 o
   7  11   2       73.14       18.80     65.60 o
   0  12   2       35.92       21.99     30.44 o
   1  12   2       14.69       27.52     25.41 o
   2  12   2      257.25      300.32     72.41 o
   3  12   2        6.22       15.03     39.90 o
   4  12   2        9.94      -15.20     51.40 o
   5  12   2      447.90      578.90     69.13 o
   1  13   2       15.22       27.06     54.63 o
   2  13   2      142.35      146.78     44.30 o
   1   1   3    35249.05    35339.34    205.86 o
   2   1   3     4114.97     4261.10     29.81 o
   3   1   3    68463.48    69462.63    464.26 o
   4   1   3     4231.40     4481.65     51.32 o
   5   1   3      979.57      777.39     20.45 o
   6   1   3     2771.37     2758.02     42.69 o
   7   1   3    11064.33    10555.36    164.97 o
   8   1   3     1189.29     1167.21     43.74 o
   9   1   3     6960.93     6906.79    108.94 o
  10   1   3     1664.18     1708.90     59.91 o
  11   1   3      279.30      265.46     31.14 o
  12   1   3      552.93      571.19     66.36 o
   0   2   3     6365.40     6548.78     56.82 o
   1   2   3       70.32       76.64      6.46 o
   2   2   3    10569.86    10949.65     64.03 o
   3   2   3       20.23       45.65      4.68 o
   4   2   3     1410.66     1357.16     19.44 o
   5   2   3     7400.32     7224.06    111.77 o
   6   2   3       41.35       35.82      9.61 o
   7   2   3      200.47      180.62     21.56 o
   8   2   3      215.86      257.29     23.99 o
   9   2   3     5764.55     5774.95     98.99 o
  10   2   3      105.82      120.87     22.91 o
  11   2   3     1282.33     1248.85     66.22 o
  12   2   3        8.09       24.24     36.28 o
   1   3   3     7529.15     7547.52     43.93 o
   2   3   3      986.44     1016.78     17.94 o
   3   3   3    21810.22    21445.71    113.56 o
   4   3   3      824.36      882.13     15.61 o
   5   3   3     5003.88     5034.45     75.74 o
   6   3   3       91.43       78.88      9.40 o
   7   3   3     4948.85     4956.84     77.11 o
   8   3   3      100.86       82.55     17.18 o
   9   3   3     6327.90     6325.89    102.46 o
  10   3   3      275.06      276.08     34.21 o
  11   3   3      326.77      265.37     49.90 o
  12   3   3      331.59      233.74     43.63 o
   0   4   3       58.17       42.68      6.53 o
   1   4   3     7686.29     7967.32     40.42 o
   2   4   3      164.76      107.60     10.27 o
   3   4   3     6650.72     6718.78     56.92 o
   4   4   3     2923.94     2622.21     99.48 o
   5   4   3     6583.46     6408.94     53.32 o
   6   4   3      494.61      536.03     24.61 o
   7   4   3      462.75      428.47     24.24 o
   8   4   3      106.67       78.83     15.48 o
   9   4   3     9378.12     9306.27    151.90 o
  10   4   3     1108.00     1102.54     63.08 o
  11   4   3     2282.13     2286.05     93.69 o
  12   4   3      171.88      205.63     39.49 o
   1   5   3     3102.29     3090.80     34.34 o
   2   5   3     1712.59     1851.19     37.52 o
   3   5   3     8201.67     8431.10     74.41 o
   4   5   3      609.77      617.76     17.80 o
   5   5   3      197.44      192.68     11.67 o
   6   5   3      677.81      693.96     20.05 o
   7   5   3     2176.05     2232.67     58.77 o
   8   5   3      302.88      324.34     29.67 o
   9   5   3       77.48      127.28     32.37 o
  10   5   3      346.11      467.15     48.82 o
  11   5   3       47.62       33.75     30.89 o
   0   6   3     3075.82     2843.29     46.17 o
   1   6   3      510.89      506.71     16.68 o
   2   6   3     2335.66     2128.86     44.88 o
   3   6   3     2491.54     2358.21     43.57 o
   4   6   3     1524.38     1505.28     34.52 o
   5   6   3    10473.55    10413.46     82.69 o
   6   6   3      930.08      906.13     36.91 o
   7   6   3      148.27      136.18     28.33 o
   8   6   3       68.42       23.42     26.16 o
   9   6   3     8455.88     8429.07    185.02 o
  10   6   3      517.66      599.21     56.15 o
  11   6   3     3864.87     3985.59    131.44 o
   1   7   3      150.14      149.16     11.86 o
   2   7   3       52.17       60.61      7.69 o
   3   7   3       95.05      106.73     17.09 o
   4   7   3      100.89      106.38     13.98 o
   5   7   3      162.34      168.66     17.05 o
   6   7   3      476.63      516.35     33.45 o
   7   7   3      264.25      297.66     38.28 o
   8   7   3      780.86      734.91     55.33 o
   9   7   3       92.49      128.36     37.55 o
  10   7   3      132.29      129.17     43.91 o
   0   8   3    10328.60    10280.62    162.65 o
   1   8   3     1755.89     1736.05     43.06 o
   2   8   3     4457.49     4498.72     68.94 o
   3   8   3     2592.53     2539.84     53.35 o
   4   8   3     1482.52     1472.59     46.92 o
   5   8   3     3224.71     3214.02     87.35 o
   6   8   3      523.96      579.02     38.72 o
   7   8   3      384.67      432.65     45.55 o
   8   8   3        8.62       -8.98     29.67 o
   9   8   3     5198.55     5336.14    148.48 o
   1   9   3     1497.82     1612.22     51.27 o
   2   9   3      128.30      125.10     17.12 o
   3   9   3     2957.03     3227.43     64.91 o
   4   9   3      162.09      180.35     25.28 o
   5   9   3       11.88       37.60     21.37 o
   6   9   3       30.34       72.82     30.79 o
   7   9   3      573.27      663.50     53.94 o
   8   9   3       49.83       89.51     28.79 o
   9   9   3      451.09      506.70     71.53 o
   0  10   3     4224.95     4111.01    118.22 o
   1  10   3     1134.27     1130.23     45.83 o
   2  10   3      753.63      733.96     39.58 o
   3  10   3     1132.74     1036.45     48.40 o
   4  10   3      251.63      298.53     33.14 o
   5  10   3      288.54      202.41     34.96 o
   6  10   3      487.37      490.62     49.76 o
   7  10   3      413.25      367.21     45.86 o
   8  10   3       65.36       36.11     68.53 o
   1  11   3     2126.32     2350.12     68.29 o
   2  11   3      251.24      229.82     32.84 o
   3  11   3     2549.47     2948.86     95.00 o
   4  11   3      189.46      255.68     39.60 o
   5  11   3      211.77      373.74     46.20 o
   6  11   3       51.93       86.27     36.77 o
   7  11   3      454.75      557.77    101.31 o
   0  12   3      368.61      354.78     72.47 o
   1  12   3       33.64        0.42     30.90 o
   2  12   3       16.20       43.65     43.20 o
   3  12   3       18.24       63.84     54.08 o
   4  12   3        7.09       58.35     40.70 o
   5  12   3      147.35      126.00     48.48 o
   1  13   3      675.76      630.80     93.24 o
   2  13   3      408.85      365.05     59.60 o
   0   0   4    30709.47    31626.92    209.08 o
   1   0   4    31624.70    33018.59    206.11 o
   2   0   4    54740.46    56015.73    186.99 o
   3   0   4     2084.38     2179.69     39.25 o
   4   0   4    68933.38    72578.11    250.02 o
   5   0   4     3630.33     4066.15     55.18 o
   6   0   4     2127.73     2156.22     50.10 o
   7   0   4     3826.59     3951.88     71.52 o
   8   0   4    11943.42    11920.81    189.33 o
   9   0   4     1463.58     1434.57    153.41 o
  10   0   4      482.45      478.86     49.24 o
  11   0   4     1939.35     2025.11     99.42 o
  12   0   4       66.72       61.39     90.36 o
   1   1   4     1677.15     1817.76     17.80 o
   2   1   4      392.18      367.50      8.46 o
   3   1   4      299.68      315.16      8.07 o
   4   1   4     2798.81     2840.09     43.41 o
   5   1   4      379.50      385.39     20.06 o
   6   1   4        7.16       -0.38     10.74 o
   7   1   4      176.36      195.74     20.99 o
   8   1   4     1019.37     1035.79     41.59 o
   9   1   4       72.38       72.15     18.78 o
  10   1   4      425.31      394.81     33.27 o
  11   1   4       21.74       14.09     26.95 o
  12   1   4      152.80      134.16     34.02 o
   0   2   4    20413.12    20904.96    529.84 o
   1   2   4     1608.43     1631.63     28.18 o
   2   2   4    73597.85    73553.18    484.58 o
   3   2   4      388.20      338.38     14.78 o
   4   2   4    25578.33    26095.41     84.22 o
   5   2   4     6890.62     7528.40     64.25 o
   6   2   4     1690.25     1566.11     33.81 o
   7   2   4     1549.09     1486.47     34.51 o
   8   2   4     5177.18     5079.94     87.08 o
   9   2   4      598.47      610.84     36.17 o
  10   2   4      253.93      328.47     30.86 o
  11   2   4      970.82      987.22     49.80 o
  12   2   4        2.26        3.33     28.37 o
   1   3   4     1997.46     1881.63     23.08 o
   2   3   4     3261.65     3532.69     46.14 o
   3   3   4     7376.70     7531.75     85.28 o
   4   3   4     7093.02     7087.08    103.73 o
   5   3   4     1443.02     1446.89     33.65 o
   6   3   4     3249.27     3185.39     41.35 o
   7   3   4      260.10      210.89     19.31 o
   8   3   4     3290.01     3226.48     68.87 o
   9   3   4       36.53       35.48     18.18 o
  10   3   4     5829.48     5723.74    109.86 o
  11   3   4      325.52      277.89     38.84 o
  12   3   4      186.59      147.14     34.75 o
   0   4   4     7399.42     8148.89    127.98 o
   1   4   4       34.46       29.98      5.15 o
   2   4   4    14635.05    14979.29     95.29 o
   3   4   4      355.92      343.45     12.58 o
   4   4   4     5938.49     5812.49    103.62 o
   5   4   4     1256.13     1234.49     56.06 o
   6   4   4      650.89      671.81     17.51 o
   7   4   4       66.43       65.20     16.25 o
   8   4   4      668.69      718.08     30.95 o
   9   4   4      256.38      311.50     30.07 o
  10   4   4      301.87      290.36     39.31 o
  11   4   4       56.85      124.71     34.36 o
  12   4   4        1.02      -17.30     38.71 o
   1   5   4      537.19      371.55     11.14 o
   2   5   4     1060.21     1247.61     30.97 o
   3   5   4     4167.64     4064.06     71.93 o
   4   5   4     7480.76     7352.40     79.13 o
   5   5   4     2986.25     2718.63     68.63 o
   6   5   4     3562.77     3454.92     56.94 o
   7   5   4      800.35      777.47     36.80 o
   8   5   4     4843.86     4811.68     92.33 o
   9   5   4        8.31       -1.04     36.51 o
  10   5   4     7034.23     7122.76    159.70 o
  11   5   4      240.00      199.70     39.61 o
   0   6   4      598.03      664.47     25.24 o
   1   6   4       58.38       62.67      8.83 o
   2   6   4       34.58       46.88     16.48 o
   3   6   4        9.00       17.80     16.03 o
   4   6   4       62.31       90.73     11.59 o
   5   6   4        0.38       12.07     17.08 o
   6   6   4      457.97      477.75     29.28 o
   7   6   4       11.03       20.79     15.28 o
   8   6   4       14.83       26.81     27.71 o
   9   6   4      840.90      875.82     61.55 o
  10   6   4      211.93      255.11     42.08 o
  11   6   4        0.46      -39.93     33.31 o
   1   7   4     2217.73     2093.73     35.54 o
   2   7   4      177.09      180.35     18.39 o
   3   7   4     1731.79     1738.18     44.48 o
   4   7   4     4575.40     4633.68     98.46 o
   5   7   4     2791.97     2738.95     69.26 o
   6   7   4     1197.85     1138.63     48.14 o
   7   7   4      205.95      214.93     33.69 o
   8   7   4     3229.52     3124.91    105.24 o
   9   7   4       95.72      119.55     38.12 o
  10   7   4     2453.21     2555.34    105.69 o
   0   8   4      102.94      115.06     25.90 o
   1   8   4     1369.59     1317.95     38.05 o
   2   8   4      519.01      598.98     27.90 o
   3   8   4       43.12       53.51     14.33 o
   4   8   4     2140.94     2182.08     72.34 o
   5   8   4       10.62       26.39     22.81 o
   6   8   4      154.93      161.90     28.81 o
   7   8   4       11.85       12.29     28.36 o
   8   8   4     1136.43     1036.26     66.38 o
   9   8   4      222.38      135.26     55.49 o
   1   9   4     3159.53     3121.81     61.37 o
   2   9   4      690.36      706.36     40.36 o
   3   9   4     1817.18     1833.65     59.45 o
   4   9   4     1192.62     1177.98     50.63 o
   5   9   4      366.11      391.51     33.90 o
   6   9   4     2332.30     2233.04     88.86 o
   7   9   4      285.43      323.81     42.30 o
   8   9   4      403.00      387.19     49.56 o
   9   9   4       98.19      189.65     77.59 o
   0  10   4       52.98       46.28     27.75 o
   1  10   4       33.25       31.03     18.00 o
   2  10   4     3863.29     4082.81     88.18 o
   3  10   4       81.10       49.65     20.20 o
   4  10   4     1779.73     1973.69     70.42 o
   5  10   4      752.44      737.18     53.48 o
   6  10   4      136.65      241.25     41.17 o
   7  10   4      332.49      309.04     44.78 o
   8  10   4      715.02      727.00    109.58 o
   1  11   4      446.82      395.00     40.17 o
   2  11   4       70.11       49.88     25.67 o
   3  11   4       65.00       10.18     24.43 o
   4  11   4      221.50      169.65     34.37 o
   5  11   4      216.59      237.71     38.97 o
   6  11   4      603.75      601.63     57.84 o
   7  11   4       52.29       61.39     69.75 o
   0  12   4      401.30      646.65     87.56 o
   1  12   4        0.55       -6.05     26.48 o
   2  12   4     2339.35     2591.78     93.83 o
   3  12   4       51.88       26.56     34.44 o
   4  12   4     1310.28     1448.61     94.76 o
   5  12   4      807.72      755.41    107.45 o
   1  13   4       52.44       27.10     56.02 o
   2  13   4        0.52        5.80     58.00 o
   1   1   5    15277.32    16510.43     59.27 o
   2   1   5    33756.06    35103.41    222.54 o
   3   1   5    13038.33    13210.36     59.04 o
   4   1   5      275.47      220.61     10.60 o
   5   1   5      401.56      424.95     20.54 o
   6   1   5    10404.95    10427.71    107.28 o
   7   1   5      536.15      564.98     30.06 o
   8   1   5    10405.30    10600.15    126.53 o
   9   1   5     2093.20     2065.25     62.29 o
  10   1   5     3837.11     4107.21     79.83 o
  11   1   5      136.69      127.85     21.58 o
  12   1   5     4175.28     4391.91    133.49 o
   0   2   5      102.40      170.21     23.56 o
   1   2   5    15196.78    15991.13     97.90 o
   2   2   5    11277.65    11168.49     79.91 o
   3   2   5     1330.15     1512.22     29.30 o
   4   2   5     2061.92     1863.17     22.16 o
   5   2   5       47.68       80.11      9.54 o
   6   2   5     5177.00     5053.34     66.40 o
   7   2   5     1442.51     1380.83     39.25 o
   8   2   5      437.84      400.73     24.87 o
   9   2   5       49.41       47.29     21.64 o
  10   2   5      510.54      541.73     32.53 o
  11   2   5       12.30        9.34     21.82 o
  12   2   5        9.97      -29.93     31.30 o
   1   3   5       28.63       33.96      5.76 o
   2   3   5     3107.58     3160.15     46.87 o
   3   3   5    11326.31    11332.65    169.46 o
   4   3   5      828.61      756.29     24.36 o
   5   3   5      188.46      172.19     16.00 o
   6   3   5     3932.49     3845.32     44.63 o
   7   3   5      592.05      559.39     25.88 o
   8   3   5    11323.80    11715.98    117.43 o
   9   3   5      413.96      370.25     26.11 o
  10   3   5     2495.35     2656.18     76.60 o
  11   3   5      458.59      451.74     38.19 o
  12   3   5     4115.29     4152.95    124.60 o
   0   4   5    25290.46    24436.40    168.46 o
   1   4   5     9802.78    10521.21     75.81 o
   2   4   5    12534.31    12042.80     95.34 o
   3   4   5       80.45       53.60     10.02 o
   4   4   5    14090.47    13346.16     98.52 o
   5   4   5     2603.30     2505.99     50.87 o
   6   4   5     5018.50     4918.58     74.34 o
   7   4   5      619.34      631.90     34.09 o
   8   4   5     1205.17     1076.44     45.28 o
   9   4   5      746.62      779.11     42.47 o
  10   4   5     1998.67     1928.17     81.50 o
  11   4   5      154.80      133.11     33.31 o
  12   4   5        5.97       -9.43     33.90 o
   1   5   5      149.01      152.43     10.58 o
   2   5   5     1526.87     1615.84     34.88 o
   3   5   5      377.44      349.09     23.95 o
   4   5   5       65.92       68.89     14.21 o
   5   5   5      500.57      441.08     26.59 o
   6   5   5     5010.72     5119.57     71.97 o
   7   5   5      376.20      373.73     26.21 o
   8   5   5      488.72      523.49     37.32 o
   9   5   5      256.77      235.71     42.65 o
  10   5   5     1112.10     1219.75     70.00 o
  11   5   5       32.34       41.13     30.94 o
   0   6   5    16071.22    15647.12    107.89 o
   1   6   5     6001.06     6224.45     61.54 o
   2   6   5    25917.25    25698.76    151.17 o
   3   6   5       13.13       32.15     10.89 o
   4   6   5     9708.82     9418.18    131.49 o
   5   6   5     1732.17     1736.91     61.22 o
   6   6   5     5844.80     5961.84     83.24 o
   7   6   5      303.16      318.96     26.72 o
   8   6   5      840.06      945.23     58.67 o
   9   6   5     1402.08     1444.73     74.46 o
  10   6   5     1140.03     1199.87     74.48 o
  11   6   5      253.91      287.50     71.13 o
   1   7   5      300.64      315.40     19.33 o
   2   7   5       95.08       63.04     13.51 o
   3   7   5      572.24      580.10     27.37 o
   4   7   5      204.84      200.78     17.02 o
   5   7   5      116.90      155.03     27.51 o
   6   7   5       34.01       42.44     23.22 o
   7   7   5       98.20       83.88     30.49 o
   8   7   5      341.34      315.33     40.21 o
   9   7   5        6.19       29.14     34.44 o
  10   7   5      191.57      234.08     44.97 o
   0   8   5    10186.77    10032.72    124.60 o
   1   8   5     1351.09     1373.19     38.85 o
   2   8   5     5865.73     5895.14     78.83 o
   3   8   5      118.67      135.77     18.10 o
   4   8   5     9096.19     8846.64    143.19 o
   5   8   5      225.51      291.85     44.39 o
   6   8   5     2774.87     2975.54    116.06 o
   7   8   5      199.68      192.42     93.99 o
   8   8   5      955.56     1192.59    101.43 o
   9   8   5      966.98     1046.43     86.30 o
   1   9   5      647.25      617.56     29.79 o
   2   9   5     1246.17     1268.11     40.65 o
   3   9   5      880.05      883.54     55.89 o
   4   9   5       80.49       73.86     21.16 o
   5   9   5       87.37      103.31     23.38 o
   6   9   5      366.65      440.63     56.42 o
   7   9   5        7.87        7.12     38.85 o
   8   9   5      941.69      855.70     81.59 o
   9   9   5      111.62      216.59     89.20 o
   0  10   5     4482.03     4286.90    130.31 o
   1  10   5       11.64       -1.15     17.45 o
   2  10   5      496.36      483.95     39.73 o
   3  10   5        3.48       23.65     20.54 o
   4  10   5     3421.30     3209.12     85.17 o
   5  10   5      173.91      189.63     36.04 o
   6  10   5      553.37      546.66     52.03 o
   7  10   5       31.16       71.47     36.10 o
   8  10   5      407.74      458.85    102.65 o
   1  11   5       26.01       -0.05     22.95 o
   2  11   5      541.64      572.46     47.09 o
   3  11   5      995.57     1144.32     63.95 o
   4  11   5       79.64       82.40     30.03 o
   5  11   5        1.60       37.61     33.47 o
   6  11   5      135.96      286.74     52.49 o
   0  12   5     1192.58     1054.57    108.06 o
   1  12   5       50.88       91.12     30.34 o
   2  12   5      705.71      544.65     49.83 o
   3  12   5        5.22       -2.58     36.63 o
   4  12   5       67.14       19.41     37.15 o
   5  12   5        0.68       72.36     55.38 o
   1  13   5       26.27       56.47     39.14 o
   2  13   5      322.54      414.36     81.80 o
   0   0   6    40841.67    41559.41    832.10 o
   1   0   6     4871.14     5349.45     47.71 o
   2   0   6     4249.94     4750.86     56.04 o
   3   0   6     8803.81     8949.46     74.39 o
   4   0   6    20954.71    21306.96    155.66 o
   5   0   6     6963.95     7018.05     73.78 o
   6   0   6     8487.59     8271.41     85.91 o
   7   0   6     5572.89     5668.80     93.01 o
   8   0   6       77.29       62.55     27.38 o
   9   0   6    11399.71    11577.50    152.79 o
  10   0   6     3893.27     3877.81     95.12 o
  11   0   6     8874.00     9186.00    205.01 o
  12   0   6     1025.88      983.70     83.59 o
   1   1   6    15525.93    15921.92     72.89 o
   2   1   6      110.54      127.92      6.82 o
   3   1   6     3178.66     3183.45     30.77 o
   4   1   6      489.13      570.67     16.10 o
   5   1   6      677.93      605.18     22.49 o
   6   1   6       42.31       31.83     10.48 o
   7   1   6        3.90       -3.40     10.61 o
   8   1   6      394.73      431.81     21.70 o
   9   1   6      114.25      135.62     23.92 o
  10   1   6      101.41      100.76     19.29 o
  11   1   6        0.62       41.93     21.98 o
  12   1   6      538.30      455.99     58.40 o
   0   2   6    28576.24    28649.08    265.37 o
   1   2   6      263.69      270.78     10.46 o
   2   2   6     3455.64     3474.94     47.90 o
   3   2   6     2112.86     2067.99     33.71 o
   4   2   6     7193.08     6846.61     80.09 o
   5   2   6     4498.04     4547.21     45.01 o
   6   2   6     9737.11     9790.16     88.12 o
   7   2   6     1002.16     1033.63     27.87 o
   8   2   6       36.15       26.17     11.51 o
   9   2   6     5473.68     5548.59     87.23 o
  10   2   6     1454.36     1476.68     49.99 o
  11   2   6     5526.27     5695.26    114.19 o
  12   2   6      479.70      463.68     48.74 o
   1   3   6    15614.05    15497.02    102.76 o
   2   3   6     6477.72     6522.53     60.20 o
   3   3   6     9179.30     8867.41     65.61 o
   4   3   6     2758.53     3010.72     43.46 o
   5   3   6     3295.44     3289.71     36.15 o
   6   3   6     3063.92     2817.67     80.71 o
   7   3   6     2776.22     2682.04     45.02 o
   8   3   6      610.34      569.18     34.75 o
   9   3   6      777.83      769.86     41.97 o
  10   3   6      118.16      114.36     30.22 o
  11   3   6      299.64      313.31     32.82 o
  12   3   6     1889.18     1803.03    110.94 o
   0   4   6    17219.54    18407.34    151.98 o
   1   4   6       58.76       87.84      8.46 o
   2   4   6     3565.42     3564.56     32.01 o
   3   4   6     1086.52     1125.88     27.63 o
   4   4   6     2643.47     2779.19     66.53 o
   5   4   6      977.26      960.59     23.49 o
   6   4   6     4994.41     5049.19     73.18 o
   7   4   6       77.49      103.70     19.60 o
   8   4   6        8.57        5.59     17.79 o
   9   4   6     1281.46     1327.88     54.19 o
  10   4   6      205.66      263.55     31.81 o
  11   4   6     1246.69     1274.07    112.43 o
  12   4   6        0.77      -28.64     41.02 o
   1   5   6     7502.68     7163.16     70.01 o
   2   5   6     8368.71     8262.23     76.67 o
   3   5   6     6282.09     5853.24     95.51 o
   4   5   6      682.43      749.30     28.40 o
   5   5   6     6038.38     5747.99     93.39 o
   6   5   6     6717.39     6293.55    127.05 o
   7   5   6     5945.53     6052.36     83.73 o
   8   5   6     3294.27     3268.58     79.13 o
   9   5   6     1855.60     1956.61     80.24 o
  10   5   6      517.35      468.93     48.31 o
  11   5   6      338.85      416.23     56.74 o
   0   6   6      229.74      236.74     17.84 o
   1   6   6      124.29      147.54     11.67 o
   2   6   6       32.51       50.49     12.14 o
   3   6   6       31.60       28.13      9.53 o
   4   6   6       87.43       79.99     20.60 o
   5   6   6       11.18       -3.28     19.20 o
   6   6   6      730.95      725.91     34.68 o
   7   6   6      138.15      162.45     26.50 o
   8   6   6      160.65      122.15     31.17 o
   9   6   6      474.56      542.71     51.35 o
  10   6   6       19.79       25.55     29.93 o
  11   6   6       40.09       93.57     61.00 o
   1   7   6    10141.20    10023.77     85.43 o
   2   7   6     3015.94     2941.16     57.21 o
   3   7   6     4885.96     5000.94    102.34 o
   4   7   6      221.18      250.60     28.29 o
   5   7   6     3864.97     3989.22     98.64 o
   6   7   6     1166.01     1182.70     44.38 o
   7   7   6     2167.18     2202.51    102.80 o
   8   7   6     3843.01     3760.35    139.93 o
   9   7   6     1070.63     1196.38     99.54 o
  10   7   6      190.05      174.08     47.45 o
   0   8   6     2868.11     2889.07     70.77 o
   1   8   6        9.27       22.39     12.59 o
   2   8   6      296.05      338.71     25.27 o
   3   8   6      865.66      900.96     35.67 o
   4   8   6     2250.92     2280.26     75.71 o
   5   8   6      243.06      277.05     33.40 o
   6   8   6       24.20       38.62     23.97 o
   7   8   6       52.58       77.01     41.99 o
   8   8   6       40.32       73.63     44.12 o
   9   8   6       34.23       54.42     44.53 o
   1   9   6     3139.50     3128.96     61.74 o
   2   9   6     1407.86     1398.61     42.57 o
   3   9   6     1876.65     1954.42     62.19 o
   4   9   6      450.26      411.52     38.48 o
   5   9   6      567.40      739.83     51.14 o
   6   9   6      680.31      756.77     69.77 o
   7   9   6     1432.76     1508.90     96.42 o
   8   9   6      714.28      796.48     84.67 o
   9   9   6      375.41      538.80     97.57 o
   0  10   6      857.55      979.71     63.36 o
   1  10   6       10.58       -9.61     16.30 o
   2  10   6      344.70      390.44     32.89 o
   3  10   6       45.95       73.16     28.93 o
   4  10   6      280.18      320.54     32.63 o
   5  10   6      380.70      322.13     42.15 o
   6  10   6     1159.59     1236.64     77.51 o
   7  10   6       67.05       39.09     36.35 o
   8  10   6       20.36      113.93     78.49 o
   1  11   6       50.06       76.84     27.96 o
   2  11   6       92.95       74.65     27.07 o
   3  11   6      112.18      125.83     39.03 o
   4  11   6       63.57       18.11     30.92 o
   5  11   6      280.87      352.69     44.83 o
   6  11   6       69.41       30.16     32.15 o
   0  12   6     2008.88     2279.57    152.17 o
   1  12   6       10.01       17.43     35.93 o
   2  12   6      448.37      511.06     48.03 o
   3  12   6       66.87      114.10     42.63 o
   4  12   6      219.68      221.23     50.90 o
   5  12   6       61.48       69.50     59.89 o
   1  13   6        2.07       58.67     39.85 o
   1   1   7    57681.26    57727.71    479.39 o
   2   1   7      855.05      842.25     16.65 o
   3   1   7    14028.21    13982.92     82.11 o
   4   1   7      137.53      137.89     10.09 o
   5   1   7    30060.24    30099.34    187.55 o
   6   1   7       15.05       22.04     10.99 o
   7   1   7     9691.49     9532.00     93.11 o
   8   1   7      633.56      596.34     27.27 o
   9   1   7      130.80       80.74     17.69 o
  10   1   7      735.97      681.39     40.14 o
  11   1   7     1770.74     1749.41     78.59 o
  12   1   7        0.02      -29.34     37.14 o
   0   2   7       76.78      117.84     17.69 o
   1   2   7     8363.84     8580.42     65.93 o
   2   2   7     3614.14     3822.24     72.06 o
   3   2   7      225.56      278.15     14.21 o
   4   2   7        6.14       13.48      7.27 o
   5   2   7      895.38      837.66     21.51 o
   6   2   7      155.26      128.29     11.82 o
   7   2   7     3816.57     3690.52     68.62 o
   8   2   7      240.99      200.44     17.53 o
   9   2   7     1959.41     2035.72     62.93 o
  10   2   7       18.81        7.74     22.40 o
  11   2   7      840.37      811.44     47.12 o
  12   2   7       41.54      128.76     44.00 o
   1   3   7    25249.24    24859.49    170.33 o
   2   3   7      295.62      310.58     18.99 o
   3   3   7     7003.51     6947.23     59.21 o
   4   3   7      304.82      348.61     15.86 o
   5   3   7    18787.60    18457.79    124.84 o
   6   3   7      327.77      327.05     17.18 o
   7   3   7     2774.03     2700.99     50.64 o
   8   3   7       39.38       28.95     17.59 o
   9   3   7      472.40      405.36     31.51 o
  10   3   7       16.69       30.20     22.09 o
  11   3   7      457.85      490.97     38.55 o
  12   3   7        1.92       19.90     54.80 o
   0   4   7      611.95      620.04     31.21 o
   1   4   7     1619.92     1485.32     32.32 o
   2   4   7        9.27       12.29      6.91 o
   3   4   7     2342.33     2252.97     47.88 o
   4   4   7      861.12      827.02     22.33 o
   5   4   7      953.85      974.39     25.59 o
   6   4   7     1298.08     1285.84     31.34 o
   7   4   7    10684.04    10420.92    144.89 o
   8   4   7       26.08       27.38     19.64 o
   9   4   7     3310.83     3246.12     82.12 o
  10   4   7       34.46       13.17     22.79 o
  11   4   7     1081.02     1107.30     80.81 o
   1   5   7     1140.70     1150.91     30.02 o
   2   5   7      186.73      168.73      9.95 o
   3   5   7     4277.60     4166.83     82.85 o
   4   5   7      230.78      233.79     18.81 o
   5   5   7      708.54      730.65     42.19 o
   6   5   7        9.99       35.36     11.12 o
   7   5   7     1685.56     1829.60     52.70 o
   8   5   7      365.18      340.97     33.89 o
   9   5   7       46.59       36.21     24.03 o
  10   5   7       23.38       -4.56     85.81 o
  11   5   7      424.38      469.06     64.09 o
   0   6   7     1739.42     1882.97     59.26 o
   1   6   7     3068.02     3161.91     45.50 o
   2   6   7        0.11       25.38     12.23 o
   3   6   7       83.54       71.42     10.38 o
   4   6   7       91.07       70.18     21.63 o
   5   6   7     1746.30     1689.06     62.09 o
   6   6   7      808.43      751.74     46.45 o
   7   6   7     6390.17     6343.84    118.66 o
   8   6   7       18.37       46.74     36.49 o
   9   6   7     2415.22     2489.07    116.50 o
  10   6   7        8.15       14.70     37.90 o
  11   6   7     1780.71     1909.72    150.16 o
   1   7   7       44.97       76.15     11.37 o
   2   7   7      634.49      596.04     27.54 o
   3   7   7      680.05      729.91     35.17 o
   4   7   7      300.42      322.56     31.55 o
   5   7   7      237.31      259.29     31.41 o
   6   7   7      111.19       93.69     20.02 o
   7   7   7      134.23      157.12     41.66 o
   8   7   7      116.09      105.61     39.45 o
   9   7   7       83.86      108.82     41.07 o
  10   7   7        6.88        7.62     39.91 o
   0   8   7       62.66       62.20     16.88 o
   1   8   7       12.16       13.61     13.31 o
   2   8   7      272.14      257.97     22.53 o
   3   8   7      589.66      558.91     39.92 o
   4   8   7       26.02       38.38     22.82 o
   5   8   7     1371.61     1347.71     62.94 o
   6   8   7       11.13       53.20     25.09 o
   7   8   7     4824.66     4898.38    158.57 o
   8   8   7       21.93       93.20     44.71 o
   9   8   7     1861.72     1889.84    111.75 o
   1   9   7     1538.86     1739.54     47.14 o
   2   9   7        5.52       11.74     23.02 o
   3   9   7       63.28      141.01     27.40 o
   4   9   7        5.17       -4.86     39.15 o
   5   9   7     2234.74     2311.49     84.45 o
   6   9   7        5.54        5.71     24.61 o
   7   9   7      549.69      581.81    109.68 o
   8   9   7      169.40      142.90     95.39 o
   0  10   7       95.06      167.07     34.50 o
   1  10   7      323.04      338.37     36.60 o
   2  10   7      946.37     1013.58     48.13 o
   3  10   7     1351.50     1274.00     55.11 o
   4  10   7        0.59       15.82     22.20 o
   5  10   7     1216.40     1184.24     56.26 o
   6  10   7       20.85       14.08     29.68 o
   7  10   7     1751.94     1708.37    105.67 o
   1  11   7     3625.61     4026.46    108.19 o
   2  11   7      247.73      243.16     37.97 o
   3  11   7     1251.77     1524.41     73.36 o
   4  11   7       54.77       51.28     24.50 o
   5  11   7     3113.30     3268.63    111.52 o
   6  11   7       82.78       53.03     86.10 o
   0  12   7      189.01      198.34     60.61 o
   1  12   7       84.14       94.42     40.73 o
   2  12   7      150.68      263.80     48.58 o
   3  12   7        1.00       31.47     30.69 o
   4  12   7       28.50       16.48     40.06 o
   0   0   8    54144.30    55309.99    320.92 o
   1   0   8     1536.35     1559.69     33.64 o
   2   0   8     4157.59     4161.57     67.83 o
   3   0   8    34288.54    37124.02    155.72 o
   4   0   8    10019.43    10355.23    154.10 o
   5   0   8     4684.74     4788.91     89.64 o
   6   0   8    16310.65    16326.69    361.85 o
   7   0   8     7812.46     7862.29    151.17 o
   8   0   8      274.62      226.16     29.48 o
   9   0   8     3483.28     3703.49    104.43 o
  10   0   8     1275.14     1159.75    107.76 o
  11   0   8     2389.92     2461.89    163.26 o
  12   0   8      496.70      542.99     93.23 o
   1   1   8     2461.15     2551.17     29.08 o
   2   1   8       66.99       48.21      6.00 o
   3   1   8     2446.64     2538.39     29.69 o
   4   1   8       37.85       47.23      8.95 o
   5   1   8     1686.29     1653.23     40.61 o
   6   1   8      654.62      616.40     25.51 o
   7   1   8        4.01       26.02     12.11 o
   8   1   8       68.03       85.44     18.97 o
   9   1   8      228.87      213.74     29.48 o
  10   1   8      145.58      140.23     29.26 o
  11   1   8      190.27      210.96     46.26 o
  12   1   8      374.84      410.02     58.23 o
   0   2   8    43004.31    43150.52    202.98 o
   1   2   8      147.55      204.43     12.20 o
   2   2   8     6013.14     6107.41     63.66 o
   3   2   8     1776.31     1881.73     24.21 o
   4   2   8     7470.62     7573.21    154.48 o
   5   2   8     3049.85     3021.77     39.69 o
   6   2   8    11074.50    10864.03     93.55 o
   7   2   8     2769.52     2741.38     51.98 o
   8   2   8      299.98      317.31     31.06 o
   9   2   8     3174.05     3351.63     90.47 o
  10   2   8      714.09      777.43     49.07 o
  11   2   8     2427.18     2295.47    111.54 o
  12   2   8      280.86      240.10     47.91 o
   1   3   8     4370.73     4098.11     53.10 o
   2   3   8     1101.21      934.28     20.62 o
   3   3   8    13889.81    13733.00     84.25 o
   4   3   8      174.96      175.54     13.39 o
   5   3   8      694.61      613.34     19.83 o
   6   3   8     6855.95     6735.64     80.07 o
   7   3   8     1793.80     1753.04     47.60 o
   8   3   8     1313.28     1283.82     56.00 o
   9   3   8      494.12      426.95     37.89 o
  10   3   8      124.88      125.07     28.44 o
  11   3   8       99.87       39.62     31.91 o
   0   4   8    15382.40    15900.43    155.51 o
   1   4   8       16.81       24.25      9.30 o
   2   4   8     2205.72     2294.66     32.34 o
   3   4   8      401.50      406.28     15.83 o
   4   4   8     2063.49     2047.21     37.18 o
   5   4   8      911.22      940.83     30.59 o
   6   4   8     2291.08     2418.35     44.95 o
   7   4   8      740.32      721.97     34.78 o
   8   4   8       30.15       74.99     24.85 o
   9   4   8     2222.24     2208.70     79.48 o
  10   4   8       64.14       63.80     26.12 o
  11   4   8      625.69      587.25     63.68 o
   1   5   8     7360.40     6947.66     74.58 o
   2   5   8     1816.12     1662.22     27.88 o
   3   5   8    12059.27    11900.48    171.42 o
   4   5   8      259.67      276.81     21.13 o
   5   5   8      625.31      556.96     37.00 o
   6   5   8    10612.67    10321.05     93.96 o
   7   5   8     1648.96     1743.23     62.35 o
   8   5   8     3669.37     3758.19     97.37 o
   9   5   8     1481.02     1572.17     68.01 o
  10   5   8       23.27      -12.13     69.56 o
  11   5   8      364.88      372.24     55.89 o
   0   6   8      199.64      271.91     26.82 o
   1   6   8      153.00      164.27     16.44 o
   2   6   8       16.84       15.35      7.02 o
   3   6   8     1468.31     1266.18     58.82 o
   4   6   8       75.02      108.77     23.37 o
   5   6   8     1425.23     1366.59     57.42 o
   6   6   8        6.89       15.13     22.88 o
   7   6   8      265.12      258.73     35.84 o
   8   6   8      144.96      158.45     44.97 o
   9   6   8      694.44      687.51     67.75 o
  10   6   8       13.40       37.63     92.15 o
   1   7   8    11049.36    10668.47     90.63 o
   2   7   8     1927.67     1926.41     46.84 o
   3   7   8     9568.06     9331.83     95.12 o
   4   7   8       74.26       74.55     20.90 o
   5   7   8     2374.58     2303.14     77.46 o
   6   7   8     4941.73     4805.19    113.08 o
   7   7   8      650.04      709.20     64.21 o
   8   7   8     2051.32     1907.74    102.31 o
   9   7   8     1360.06     1441.35     93.54 o
  10   7   8       88.05      141.59     50.90 o
   0   8   8     1817.95     1885.42     56.46 o
   1   8   8      612.49      635.25     25.56 o
   2   8   8       93.24      134.34     18.94 o
   3   8   8      595.72      565.69     40.39 o
   4   8   8      279.52      260.78     53.53 o
   5   8   8      133.13       48.43     27.34 o
   6   8   8      670.15      708.77     65.92 o
   7   8   8      334.12      366.66     55.09 o
   8   8   8      181.95      253.49     53.36 o
   9   8   8        7.87       48.46     56.48 o
   1   9   8     3643.10     3489.95     65.63 o
   2   9   8      959.31      986.02     45.20 o
   3   9   8     5721.12     5577.79    119.99 o
   4   9   8      111.58       94.94     27.23 o
   5   9   8      529.34      585.81     47.37 o
   6   9   8      777.15      820.52     78.10 o
   7   9   8     1699.89     1829.28    114.75 o
   8   9   8      434.38      515.55    114.65 o
   0  10   8     1302.36     1424.17     73.05 o
   1  10   8      590.00      600.58     45.34 o
   2  10   8       10.13       77.70     26.88 o
   3  10   8      445.63      452.41     36.78 o
   4  10   8      236.59      244.14     40.12 o
   5  10   8      904.31      923.57     94.65 o
   6  10   8     1386.81     1339.17     92.79 o
   7  10   8      315.19      284.82     69.23 o
   1  11   8      868.63      754.89     53.94 o
   2  11   8      356.36      440.73     42.97 o
   3  11   8      474.11      362.02     41.74 o
   4  11   8        4.68       16.73     25.99 o
   5  11   8       83.49       37.74     42.66 o
   6  11   8       84.00       66.72     58.95 o
   0  12   8     1280.96     1430.69    126.12 o
   1  12   8      138.52      159.14     45.32 o
   2  12   8       15.67       30.92     43.64 o
   3  12   8      212.37      239.83     63.65 o
   4  12   8      199.79      172.49     62.08 o
   1   1   9       35.71       87.09      8.99 o
   2   1   9     2400.46     2415.40     33.11 o
   3   1   9    25170.59    26292.39    164.11 o
   4   1   9     2123.14     2048.29     36.00 o
   5   1   9      645.83      585.31     26.04 o
   6   1   9     5927.73     5833.38     75.60 o
   7   1   9      147.44      138.15     17.06 o
   8   1   9     5646.32     5687.78     84.79 o
   9   1   9     1659.00     1662.75     64.50 o
  10   1   9     7443.36     7252.43    184.60 o
  11   1   9     1203.81     1040.05     81.83 o
  12   1   9     4530.91     4773.98    167.29 o
   0   2   9    14794.51    15253.43    129.72 o
   1   2   9        8.85       19.54      9.01 o
   2   2   9     3889.26     3614.07     43.77 o
   3   2   9       38.65       58.53      6.81 o
   4   2   9       50.43       37.15      6.11 o
   5   2   9     2386.28     2448.22     34.68 o
   6   2   9     3635.76     3426.02     53.30 o
   7   2   9      778.28      761.32     28.70 o
   8   2   9      883.43      867.49     46.69 o
   9   2   9      598.24      666.06     44.74 o
  10   2   9      248.84      314.37     38.40 o
  11   2   9       13.02       88.46     41.79 o
  12   2   9      215.32      133.54     45.98 o
   1   3   9     4013.15     4490.59     58.83 o
   2   3   9     2972.55     3095.22     51.13 o
   3   3   9     8939.76     9218.11    102.01 o
   4   3   9     6269.59     6100.90     64.26 o
   5   3   9      111.95      126.23     11.67 o
   6   3   9     3314.55     3315.88     59.40 o
   7   3   9      584.49      623.23     32.20 o
   8   3   9     4141.85     3917.12     97.21 o
   9   3   9      432.94      449.01     43.03 o
  10   3   9     2686.24     2682.75     89.71 o
  11   3   9     1174.11     1158.23     65.75 o
   0   4   9    47899.08    48345.38    286.69 o
   1   4   9     2160.22     1968.97     41.38 o
   2   4   9     7161.20     6728.16     79.13 o
   3   4   9     2419.35     2319.97     62.57 o
   4   4   9     4422.90     4017.78     57.67 o
   5   4   9     5163.72     5044.40     62.28 o
   6   4   9     8955.62     9011.00     89.95 o
   7   4   9       14.79       31.63     17.51 o
   8   4   9     2895.92     2808.57     83.26 o
   9   4   9     3079.33     3097.98     93.49 o
  10   4   9      238.14      345.80     69.77 o
  11   4   9       41.38       57.75     37.36 o
   1   5   9       49.41       39.19     10.88 o
   2   5   9      298.46      315.65     17.52 o
   3   5   9      280.60      280.23     17.72 o
   4   5   9      265.81      259.30     20.43 o
   5   5   9      547.29      519.08     37.42 o
   6   5   9     2006.95     2085.81     50.68 o
   7   5   9       90.07      115.33     21.95 o
   8   5   9      374.88      474.03     41.42 o
   9   5   9       13.60       24.08     25.99 o
  10   5   9     1092.05     1288.19     87.77 o
  11   5   9        4.10      -79.72     53.15 o
   0   6   9    26337.60    26449.56    229.92 o
   1   6   9      367.27      358.71     21.26 o
   2   6   9    13459.69    13078.75     84.77 o
   3   6   9      158.63      114.46     15.14 o
   4   6   9     4369.60     4305.18     97.16 o
   5   6   9     3414.04     3229.85     88.11 o
   6   6   9    10241.17    10076.54    133.28 o
   7   6   9       53.80       53.18     25.68 o
   8   6   9     2192.46     2242.02     79.36 o
   9   6   9     1606.78     1582.44     95.92 o
  10   6   9      237.76      279.75     50.48 o
   1   7   9      425.20      486.07     22.04 o
   2   7   9      237.82      217.22     19.17 o
   3   7   9     2041.97     1856.19     65.76 o
   4   7   9      230.40      218.74     30.73 o
   5   7   9       10.55       30.40     26.97 o
   6   7   9       47.49       44.36     24.54 o
   7   7   9        2.30      -15.64     34.60 o
   8   7   9        3.94       33.84     39.74 o
   9   7   9       44.81       86.27     45.09 o
  10   7   9       26.82      131.88     69.72 o
   0   8   9    12873.74    12735.11    191.32 o
   1   8   9      554.87      517.56     29.74 o
   2   8   9     4088.79     4067.51     72.99 o
   3   8   9      642.27      639.42     42.34 o
   4   8   9     2762.55     2798.17     86.81 o
   5   8   9      167.42      124.59     26.46 o
   6   8   9     2808.87     2834.44     93.95 o
   7   8   9      120.68      165.86     45.38 o
   8   8   9      927.58     1011.11     86.66 o
   9   8   9        8.32      -15.57     41.47 o
   1   9   9      103.87      103.23     18.30 o
   2   9   9       72.90       48.93     32.95 o
   3   9   9     1568.52     1540.04     67.60 o
   4   9   9      202.59      194.24     29.16 o
   5   9   9       41.91       13.40     24.33 o
   6   9   9      157.62      191.33     34.07 o
   7   9   9      106.38      110.02     47.76 o
   8   9   9      160.04      239.38     54.89 o
   0  10   9     3122.83     2963.69    104.78 o
   1  10   9      187.63      212.82     32.42 o
   2  10   9      737.14      769.37     50.38 o
   3  10   9      734.38      758.90     43.55 o
   4  10   9     1705.63     1665.58     75.56 o
   5  10   9        2.83       34.31     29.48 o
   6  10   9      476.02      545.58     81.26 o
   7  10   9       50.09       24.98     59.55 o
   1  11   9        7.44       32.62     36.51 o
   2  11   9        2.10        7.02     33.86 o
   3  11   9      802.23      793.61     57.35 o
   4  11   9      196.69      221.68     36.53 o
   5  11   9       25.55       80.51     34.97 o
   6  11   9       97.44       91.65     42.60 o
   0  12   9       40.38       58.95     66.51 o
   1  12   9       48.55       72.02     41.19 o
   2  12   9      414.03      316.82     54.61 o
   3  12   9        2.76        7.72     30.14 o
   4  12   9      551.21      552.80     93.58 o
   0   0  10    31826.77    32335.24    255.10 o
   1   0  10      168.97      170.24     14.09 o
   2   0  10     9975.82     9335.97     88.77 o
   3   0  10      284.24      279.68     17.36 o
   4   0  10    22884.50    22251.31    346.02 o
   5   0  10     4501.73     4496.73     92.77 o
   6   0  10     2752.61     2841.63     76.97 o
   7   0  10      699.58      677.02     60.57 o
   8   0  10     8216.11     8269.13    146.32 o
   9   0  10     2011.34     1889.55    129.08 o
  10   0  10      171.46      298.45     76.33 o
  11   0  10     1113.20     1023.90    115.56 o
  12   0  10      138.87      168.80     71.54 o
   1   1  10       19.05       31.45      8.04 o
   2   1  10     2308.82     2482.65     43.15 o
   3   1  10     1390.74     1381.94     27.46 o
   4   1  10      867.80      836.22     24.77 o
   5   1  10      289.35      356.61     18.65 o
   6   1  10       55.53      103.37     17.40 o
   7   1  10      389.86      441.01     21.92 o
   8   1  10      445.76      368.68     33.41 o
   9   1  10       86.10       76.99     24.75 o
  10   1  10      325.38      337.38     51.99 o
  11   1  10        0.53       57.87     40.81 o
  12   1  10      124.28      216.14     53.67 o
   0   2  10     5493.55     5327.58     81.96 o
   1   2  10       88.11       69.25     11.35 o
   2   2  10    18532.58    18028.17    161.24 o
   3   2  10      101.90       99.08      8.39 o
   4   2  10    11794.65    11702.56     92.22 o
   5   2  10     1588.59     1672.72     42.39 o
   6   2  10     6329.25     6505.35     66.23 o
   7   2  10      754.12      776.41     42.93 o
   8   2  10     5578.95     5538.20    111.93 o
   9   2  10     1639.61     1632.06     65.94 o
  10   2  10       76.47       73.18     27.13 o
  11   2  10      515.21      562.88     65.57 o
   1   3  10     1294.89     1220.43     30.59 o
   2   3  10     3623.41     3948.60     52.02 o
   3   3  10     4854.71     4603.91    100.20 o
   4   3  10     3033.72     2864.81     47.00 o
   5   3  10     1150.46     1129.84     29.62 o
   6   3  10     2072.60     2047.65     42.15 o
   7   3  10      264.83      305.11     25.31 o
   8   3  10      404.56      396.41     35.61 o
   9   3  10      509.93      503.31     40.93 o
  10   3  10     4380.62     4295.46    113.18 o
  11   3  10        3.79      -21.94     49.03 o
   0   4  10     2506.98     2387.56     68.52 o
   1   4  10       12.86       25.72      8.41 o
   2   4  10     4771.92     4594.32     62.21 o
   3   4  10        2.20       44.09     27.35 o
   4   4  10     5300.44     5091.85     70.14 o
   5   4  10       12.89        6.42      9.58 o
   6   4  10     3840.29     3843.88     62.34 o
   7   4  10      133.70      177.42     23.56 o
   8   4  10     1419.81     1461.91     63.49 o
   9   4  10      466.56      456.96     42.98 o
  10   4  10      168.19      201.29     34.96 o
  11   4  10      215.36      236.38     45.53 o
   1   5  10     1565.74     1554.18     39.66 o
   2   5  10     1375.30     1468.17     30.41 o
   3   5  10     4040.20     3740.34     64.12 o
   4   5  10     6923.36     6887.19    118.40 o
   5   5  10      434.58      481.85     37.84 o
   6   5  10     3128.05     3082.90     63.51 o
   7   5  10      264.00      282.04     26.99 o
   8   5  10      764.14      746.25     48.47 o
   9   5  10      773.22      712.54     74.61 o
  10   5  10     5186.83     5359.06    169.53 o
  11   5  10       40.97       97.60     60.22 o
   0   6  10     2010.12     2077.39     69.28 o
   1   6  10        2.86       23.38     11.69 o
   2   6  10      275.48      295.38     15.54 o
   3   6  10       81.70       54.09     12.62 o
   4   6  10      439.28      493.41     37.93 o
   5   6  10      249.97      219.32     30.12 o
   6   6  10      325.77      353.16     30.59 o
   7   6  10       17.69       21.22     25.61 o
   8   6  10       67.83       87.74     27.64 o
   9   6  10       45.06       63.33     67.34 o
  10   6  10      356.96      437.66    110.64 o
   1   7  10      357.89      379.96     23.63 o
   2   7  10     1313.68     1212.01     38.43 o
   3   7  10     1963.37     1950.29     69.04 o
   4   7  10     4261.55     4350.08    104.29 o
   5   7  10      265.72      284.91     37.64 o
   6   7  10     1337.30     1227.19     63.03 o
   7   7  10     1321.38     1220.86     82.47 o
   8   7  10     2253.42     2178.42    110.99 o
   9   7  10      710.53      683.01     69.57 o
  10   7  10     3193.59     3403.52    195.49 o
   0   8  10      344.41      410.35     39.41 o
   1   8  10        1.42       19.77     15.41 o
   2   8  10       19.80       54.08     23.86 o
   3   8  10      422.65      379.02     35.69 o
   4   8  10      970.99      961.39     58.74 o
   5   8  10       38.01       34.30     26.67 o
   6   8  10        5.41       53.17     46.76 o
   7   8  10       39.74       41.69     36.06 o
   8   8  10      845.90      874.15     79.67 o
   9   8  10        2.33       52.65    123.06 o
   1   9  10      753.69      792.63     40.29 o
   2   9  10       46.57       17.37     22.99 o
   3   9  10     1020.45     1205.66     79.55 o
   4   9  10      283.77      322.99     38.62 o
   5   9  10      350.58      371.65     61.14 o
   6   9  10     1991.92     1961.54     85.08 o
   7   9  10      661.77      733.54     74.75 o
   8   9  10      992.80     1054.58     85.89 o
   0  10  10      477.45      610.44     83.37 o
   1  10  10        2.44       28.77     25.29 o
   2  10  10     3121.80     3269.01     99.18 o
   3  10  10      158.70      166.62     31.69 o
   4  10  10      623.23      701.25     72.54 o
   5  10  10      108.21      102.17     31.48 o
   6  10  10      531.45      561.21     69.19 o
   7  10  10       73.19      131.47     67.37 o
   1  11  10      185.31      188.39     46.63 o
   2  11  10      127.42       77.05     30.21 o
   3  11  10      180.61      204.91     38.75 o
   4  11  10       75.30       56.96     29.24 o
   5  11  10        3.92       20.15     40.32 o
   0  12  10      840.07      855.76    105.93 o
   1  12  10        0.57       28.63     37.74 o
   2  12  10     1598.01     1777.75    113.32 o
   3  12  10      226.97      283.10     42.34 o
   1   1  11    13119.12    13256.99     83.83 o
   2   1  11      562.63      608.90     19.57 o
   3   1  11    57942.77    57704.81    170.96 o
   4   1  11     1201.52     1288.69     28.86 o
   5   1  11     1688.52     1548.22     33.28 o
   6   1  11     4532.67     4689.21     70.37 o
   7   1  11     6897.46     6583.88     87.68 o
   8   1  11     1224.97     1187.80     52.93 o
   9   1  11     4282.34     4179.35    103.59 o
  10   1  11     2028.99     2081.05    131.60 o
  11   1  11     1138.14     1073.70     83.94 o
   0   2  11     1395.66     1353.15     64.80 o
   1   2  11       40.82       41.41     11.67 o
   2   2  11     8546.47     8653.99     82.47 o
   3   2  11     4013.17     4084.48     55.65 o
   4   2  11      501.52      508.11     22.36 o
   5   2  11     4476.91     4470.70     52.96 o
   6   2  11     2209.52     2205.02     49.21 o
   7   2  11      354.10      268.47     31.82 o
   8   2  11       53.05       48.53     24.70 o
   9   2  11     2159.96     2020.97     74.61 o
  10   2  11      112.88      138.72     44.15 o
  11   2  11      315.83      466.43     64.56 o
   1   3  11     5431.13     5424.66     74.41 o
   2   3  11       99.99      113.42     12.44 o
   3   3  11    22854.52    22702.29    137.43 o
   4   3  11       10.83       19.34     10.98 o
   5   3  11      575.12      586.56     26.70 o
   6   3  11       13.11       15.23     11.49 o
   7   3  11     2109.09     2050.09     58.74 o
   8   3  11      618.48      714.23     47.47 o
   9   3  11     3660.18     3682.02    100.94 o
  10   3  11      217.25      177.26     35.53 o
  11   3  11       87.83      112.33     39.60 o
   0   4  11     7329.46     7043.51    139.67 o
   1   4  11     3031.22     2917.69     53.99 o
   2   4  11     1496.83     1481.21     37.34 o
   3   4  11     2018.13     2024.59     61.96 o
   4   4  11     1507.57     1386.11     40.04 o
   5   4  11     2243.62     2131.55     58.71 o
   6   4  11     1575.00     1599.74     47.00 o
   7   4  11      513.96      520.90     35.86 o
   8   4  11      484.17      509.38     43.14 o
   9   4  11     5672.37     5523.55    125.93 o
  10   4  11     1081.55     1082.99     62.17 o
  11   4  11     1323.76     1310.81     89.12 o
   1   5  11     1717.58     1687.33     43.82 o
   2   5  11      413.15      388.50     18.16 o
   3   5  11     4790.37     4783.19     68.22 o
   4   5  11      793.71      764.52     42.95 o
   5   5  11      157.98      151.67     28.04 o
   6   5  11      106.05      120.61     18.38 o
   7   5  11      261.02      264.82     28.44 o
   8   5  11        7.99       -4.19     23.60 o
   9   5  11      236.75      263.84     37.10 o
  10   5  11      253.30      315.53     56.26 o
   0   6  11     2045.63     1931.02     68.44 o
   1   6  11      926.31      968.12     34.40 o
   2   6  11     2548.82     2510.85     42.40 o
   3   6  11     1094.27     1064.47     50.19 o
   4   6  11      161.50      173.85     28.18 o
   5   6  11     4159.47     4110.69    102.52 o
   6   6  11     1834.66     1837.14     61.18 o
   7   6  11      601.78      619.40     38.10 o
   8   6  11      644.63      601.23     51.72 o
   9   6  11     5439.09     5417.22    173.05 o
  10   6  11      558.13      663.99     70.77 o
   1   7  11        0.17       26.17     13.86 o
   2   7  11      147.53      130.31     16.24 o
   3   7  11       69.55       73.52     25.34 o
   4   7  11       55.48       55.60     30.27 o
   5   7  11      347.03      330.12     36.10 o
   6   7  11      160.18      160.18     30.77 o
   7   7  11       36.32       14.23     27.44 o
   8   7  11       88.92      100.55     40.07 o
   9   7  11       64.00       69.79     39.40 o
   0   8  11     3263.02     3093.55     92.71 o
   1   8  11      135.93      112.90     19.95 o
   2   8  11      209.17      218.30     29.96 o
   3   8  11     1942.03     1781.71     69.84 o
   4   8  11      558.29      568.24     44.27 o
   5   8  11     4133.40     4044.89    130.15 o
   6   8  11      705.70      758.12     52.95 o
   7   8  11      604.20      617.74     51.11 o
   8   8  11      616.53      689.09     73.45 o
   9   8  11     2161.37     2325.58    191.56 o
   1   9  11      448.51      469.41     52.93 o
   2   9  11        7.42       39.24     26.79 o
   3   9  11     3092.51     3310.00     99.25 o
   4   9  11      303.04      294.04     37.64 o
   5   9  11       19.02       54.01     29.15 o
   6   9  11      484.54      479.12     49.23 o
   7   9  11      350.96      440.29     53.30 o
   8   9  11       24.60      181.61     82.65 o
   0  10  11      954.31      890.37    103.18 o
   1  10  11       82.64      121.84     29.48 o
   2  10  11      262.80      322.06     38.49 o
   3  10  11      198.68      204.38     43.66 o
   4  10  11      230.08      226.28     36.49 o
   5  10  11      608.06      543.15     57.24 o
   6  10  11       70.46       28.34     36.37 o
   7  10  11      103.77      -13.75     65.06 o
   1  11  11      223.14      408.27     89.67 o
   2  11  11       67.36       54.69     28.86 o
   3  11  11     3046.54     3260.93    107.58 o
   4  11  11      179.29      130.83     32.56 o
   5  11  11      202.65      139.73     38.61 o
   0  12  11      117.08      239.89     80.72 o
   1  12  11        3.58       89.51     39.48 o
   2  12  11       44.22      109.37     66.03 o
   3  12  11        8.56      -50.47     58.05 o
   0   0  12     2879.17     2981.96     86.65 o
   1   0  12      437.77      485.71     24.99 o
   2   0  12    15256.89    15711.10    154.57 o
   3   0  12     6787.51     6766.08     99.67 o
   4   0  12      298.47      266.92     39.73 o
   5   0  12     2002.37     2055.38     67.12 o
   6   0  12      590.18      637.93     42.61 o
   7   0  12     3603.87     4070.53    101.64 o
   8   0  12      612.02      681.62     45.99 o
   9   0  12     4029.70     3857.12    189.61 o
  10   0  12      422.18      440.12     83.54 o
  11   0  12     3261.44     3050.19    194.06 o
   1   1  12      486.32      511.15     21.94 o
   2   1  12      569.61      585.86     19.38 o
   3   1  12       15.75       31.88      9.32 o
   4   1  12       30.41       39.28      8.89 o
   5   1  12      618.87      617.17     23.27 o
   6   1  12        0.26        5.39     11.03 o
   7   1  12      137.76      117.68     18.23 o
   8   1  12       15.46       30.25     19.74 o
   9   1  12      666.33      578.47     58.08 o
  10   1  12      483.31      529.13     61.00 o
  11   1  12       13.23       53.86     45.13 o
   0   2  12       91.27       83.00     23.49 o
   1   2  12     1463.96     1514.60     35.40 o
   2   2  12     3595.65     3447.79     55.53 o
   3   2  12     4434.64     4485.38     60.42 o
   4   2  12     1203.90     1162.48     24.39 o
   5   2  12     6574.75     6474.20     67.48 o
   6   2  12      212.03      215.28     17.16 o
   7   2  12     3300.39     3463.46     87.79 o
   8   2  12      890.55      956.50     51.42 o
   9   2  12     3925.12     3864.81    109.05 o
  10   2  12      248.14      217.82     77.79 o
  11   2  12     2726.85     2728.01    128.82 o
   1   3  12     7309.49     6937.72     88.79 o
   2   3  12     1437.04     1500.93     36.67 o
   3   3  12     4476.15     4131.83     56.25 o
   4   3  12     3383.67     3235.54     70.97 o
   5   3  12     1081.65     1031.77     50.19 o
   6   3  12      652.55      626.23     26.57 o
   7   3  12     2265.22     2195.87     63.11 o
   8   3  12        9.76       30.10     21.55 o
   9   3  12      603.64      535.01     44.95 o
  10   3  12     1081.56     1156.47     62.83 o
  11   3  12      122.36      173.94     47.15 o
   0   4  12      191.98      235.75     29.28 o
   1   4  12      232.42      235.25     19.27 o
   2   4  12      566.56      532.79     24.50 o
   3   4  12     2567.85     2460.42     43.19 o
   4   4  12      827.53      820.11     30.86 o
   5   4  12     4028.70     4032.59     72.87 o
   6   4  12       45.60       56.55     15.22 o
   7   4  12     2292.92     2465.79     72.19 o
   8   4  12      448.73      484.53     41.09 o
   9   4  12     2245.01     2316.05     97.41 o
  10   4  12       12.31       21.55     36.86 o
   1   5  12    17752.84    17143.91    233.90 o
   2   5  12      190.06      184.43     17.59 o
   3   5  12    11605.57    11076.23    150.11 o
   4   5  12     6292.02     6278.35    119.97 o
   5   5  12     2754.64     2736.08     71.02 o
   6   5  12      264.92      239.40     30.16 o
   7   5  12     2549.59     2528.52     74.26 o
   8   5  12       83.69       81.23     27.63 o
   9   5  12      619.73      610.51     46.93 o
  10   5  12     1361.18     1410.85     91.71 o
   0   6  12     2018.05     2151.39     74.15 o
   1   6  12       90.88       90.35     18.27 o
   2   6  12        3.75        0.15     13.80 o
   3   6  12      101.53      126.33     25.15 o
   4   6  12        1.35       42.27     25.47 o
   5   6  12      182.18      184.01     30.92 o
   6   6  12        4.19       14.57     18.94 o
   7   6  12       86.57      130.72     31.77 o
   8   6  12       11.91       27.44     26.71 o
   9   6  12      211.59       92.16     41.57 o
  10   6  12       49.28       39.74     46.52 o
   1   7  12    10389.24    10080.17    136.72 o
   2   7  12       34.87       36.84     21.35 o
   3   7  12     7050.73     6807.80    128.43 o
   4   7  12     1759.66     1595.93     67.50 o
   5   7  12     3458.01     3342.66     98.87 o
   6   7  12       16.99       43.53     32.04 o
   7   7  12     1400.06     1482.80     68.99 o
   8   7  12       56.75       65.93     41.85 o
   9   7  12     1482.15     1600.72    102.45 o
   0   8  12     1688.45     1729.92     74.71 o
   1   8  12       69.56       79.44     20.00 o
   2   8  12     1442.78     1390.13     61.13 o
   3   8  12      330.71      313.84     36.54 o
   4   8  12       17.99       63.93     31.38 o
   5   8  12       59.57       91.58     28.97 o
   6   8  12       36.37       72.15     29.31 o
   7   8  12       90.61      119.68     32.79 o
   8   8  12       12.23       38.90     41.63 o
   1   9  12     4520.42     4131.54    157.63 o
   2   9  12      139.51      137.71     29.91 o
   3   9  12     5006.80     4741.59    118.91 o
   4   9  12      127.47      172.56     32.62 o
   5   9  12      636.31      675.55     53.61 o
   6   9  12      254.21      294.82     43.16 o
   7   9  12      785.53      831.13     61.16 o
   8   9  12        1.68       56.29     68.91 o
   0  10  12       29.91       54.57     47.85 o
   1  10  12      179.89      227.16     44.82 o
   2  10  12      131.33       88.32     37.89 o
   3  10  12       65.02       80.59     44.21 o
   4  10  12       19.10       69.70     42.78 o
   5  10  12      360.00      398.97     47.00 o
   6  10  12      476.39      445.27     49.03 o
   1  11  12     1462.99     1407.38     90.69 o
   2  11  12       86.49      111.40     45.87 o
   3  11  12     1604.05     1388.25     73.72 o
   4  11  12        9.01      -47.16     37.91 o
   5  11  12      276.61      234.49     65.84 o
   0  12  12        0.33      109.34     66.13 o
   1  12  12       37.10       91.77     50.63 o
   2  12  12        1.63       83.12     57.25 o
   1   1  13    18451.61    19392.33    114.88 o
   2   1  13     1297.11     1237.87     36.35 o
   3   1  13     3387.32     3458.30     53.10 o
   4   1  13      181.59      164.18     20.48 o
   5   1  13    10337.74    10308.51     96.59 o
   6   1  13     4184.61     4152.49     80.49 o
   7   1  13      657.61      759.88     51.83 o
   8   1  13     3729.24     3570.16     91.70 o
   9   1  13      390.24      338.34     51.81 o
  10   1  13     3106.55     2900.65    126.14 o
  11   1  13     1874.25     1717.98    106.29 o
   0   2  13     3175.42     3147.46    118.05 o
   1   2  13      763.57      711.93     31.06 o
   2   2  13     1055.68      940.73     27.59 o
   3   2  13     1014.33     1059.59     25.84 o
   4   2  13     3569.08     3531.09     44.71 o
   5   2  13     1703.98     1730.62     35.84 o
   6   2  13      709.73      730.05     33.03 o
   7   2  13     1495.12     1445.08     52.99 o
   8   2  13      211.72      226.66     30.01 o
   9   2  13      206.18      278.68     34.72 o
  10   2  13      304.36      313.05     76.09 o
  11   2  13      339.02      403.12     61.17 o
   1   3  13     6887.48     7131.20    116.68 o
   2   3  13      925.74      956.04     34.52 o
   3   3  13      871.02      898.99     27.44 o
   4   3  13      313.25      306.03     21.70 o
   5   3  13     9386.52     9296.62    114.95 o
   6   3  13     2915.12     3031.41     67.51 o
   7   3  13      452.38      524.36     48.83 o
   8   3  13     2173.18     2214.84     77.53 o
   9   3  13        4.57      -11.62     28.95 o
  10   3  13     1389.42     1366.56     92.02 o
  11   3  13       95.35       77.86     54.76 o
   0   4  13     7972.92     7533.97    204.74 o
   1   4  13      155.65      157.39     23.91 o
   2   4  13     3918.02     3730.50     64.31 o
   3   4  13      586.43      559.60     22.56 o
   4   4  13     9209.89     8920.64    139.24 o
   5   4  13     2491.89     2476.70     59.97 o
   6   4  13     2353.48     2394.19     67.30 o
   7   4  13     4854.05     4771.15    113.28 o
   8   4  13      449.31      448.70     41.31 o
   9   4  13      333.63      388.79     63.86 o
  10   4  13      450.37      478.88     46.96 o
   1   5  13      985.47      970.96     37.58 o
   2   5  13       45.05       43.82     10.33 o
   3   5  13      636.02      678.53     43.27 o
   4   5  13        5.22        8.30     22.09 o
   5   5  13       13.55        4.31     17.60 o
   6   5  13      193.98      189.16     21.46 o
   7   5  13      444.33      503.01     37.48 o
   8   5  13      291.55      296.77     37.57 o
   9   5  13      417.60      495.93     53.92 o
  10   5  13      153.79      138.97     49.82 o
   0   6  13     5350.46     5305.99    119.65 o
   1   6  13     2059.46     2001.00     52.29 o
   2   6  13     2967.76     2881.86     61.30 o
   3   6  13      207.27      183.32     28.03 o
   4   6  13     6298.45     6011.69    123.65 o
   5   6  13     3803.98     3556.77    100.15 o
   6   6  13     3239.23     3115.97     82.40 o
   7   6  13     4057.93     4025.40     92.59 o
   8   6  13      339.49      302.35     39.31 o
   9   6  13      350.39      322.69    118.27 o
  10   6  13      900.54      934.38    102.82 o
   1   7  13       95.16      110.17     18.58 o
   2   7  13       41.54       65.74     23.54 o
   3   7  13      173.85      159.79     37.70 o
   4   7  13       16.49       42.48     24.42 o
   5   7  13     1346.76     1301.21     65.10 o
   6   7  13        1.47        8.62     24.64 o
   7   7  13       94.13      103.54     30.80 o
   8   7  13        1.19       66.20     62.68 o
   9   7  13       18.52      -55.36     40.81 o
   0   8  13     2628.16     2864.57    156.49 o
   1   8  13        9.50       31.03     25.86 o
   2   8  13     1686.77     1826.88     71.90 o
   3   8  13      200.32      153.72     29.92 o
   4   8  13     2125.17     1958.76     79.93 o
   5   8  13      157.15      138.06     31.21 o
   6   8  13     2233.81     2203.37     89.88 o
   7   8  13     1525.73     1501.97     77.84 o
   8   8  13       94.57      127.50     46.08 o
   1   9  13     1520.14     1635.77     90.65 o
   2   9  13       15.16       39.65     24.80 o
   3   9  13      165.49      232.22     35.16 o
   4   9  13       15.14       55.63     37.92 o
   5   9  13     1379.23     1384.82     72.85 o
   6   9  13       48.95      127.01     47.75 o
   7   9  13       17.79       46.02     35.09 o
   0  10  13     1404.30     1375.17    123.55 o
   1  10  13      162.97      134.61     39.81 o
   2  10  13      748.28      889.89     73.33 o
   3  10  13      288.14      275.09     49.01 o
   4  10  13      485.59      510.32     51.76 o
   5  10  13      104.87      158.21     54.50 o
   6  10  13     1188.01     1232.77    103.74 o
   1  11  13      596.97      747.13     71.76 o
   2  11  13       89.44       97.94     38.27 o
   3  11  13       36.68      -13.27     43.35 o
   4  11  13       11.62      -37.12     58.75 o
   0  12  13      238.66      227.13     83.28 o
   1  12  13      101.42      198.60     71.85 o
   0   0  14    47838.59    47833.35    373.65 o
   1   0  14     1943.48     1995.36     48.38 o
   2   0  14     4800.31     4606.51     92.24 o
   3   0  14     1496.71     1519.42     53.19 o
   4   0  14    15822.63    15188.14    184.37 o
   5   0  14      860.78      825.34     48.39 o
   6   0  14    18600.81    18071.11    213.59 o
   7   0  14       30.62       66.64     22.52 o
   8   0  14      463.59      460.81     77.58 o
   9   0  14       36.26       10.63     48.14 o
  10   0  14     1611.27     1385.59    130.87 o
  11   0  14      116.67      194.53     78.92 o
   1   1  14        8.62       81.67     17.01 o
   2   1  14     2586.45     2765.62     48.19 o
   3   1  14      397.89      423.94     21.60 o
   4   1  14      114.22      150.09     22.60 o
   5   1  14       27.77       42.60     12.16 o
   6   1  14      535.02      608.68     28.07 o
   7   1  14        8.18       10.77     19.42 o
   8   1  14     1150.28     1141.18     55.35 o
   9   1  14       94.83       92.43     37.36 o
  10   1  14        4.61      -47.77     39.22 o
  11   1  14        0.08       45.90    132.88 o
   0   2  14    21409.78    21296.02    251.08 o
   1   2  14       64.56       55.08     15.57 o
   2   2  14     4893.58     4714.50     71.18 o
   3   2  14      357.32      374.93     17.57 o
   4   2  14     6214.18     6120.23     60.80 o
   5   2  14       51.62       72.96     17.53 o
   6   2  14    12868.45    12771.07    115.40 o
   7   2  14       50.40      106.10     45.90 o
   8   2  14      385.01      406.08     38.82 o
   9   2  14        9.77      -26.98     29.55 o
  10   2  14     2204.93     2310.46    116.06 o
  11   2  14       58.86       77.93     57.75 o
   1   3  14      249.46      254.94     26.21 o
   2   3  14     7952.78     7915.84     90.12 o
   3   3  14       72.17       77.93     12.57 o
   4   3  14     1461.70     1484.93     46.83 o
   5   3  14      361.80      366.27     24.96 o
   6   3  14     1973.03     1890.78     56.07 o
   7   3  14      311.77      324.92     31.58 o
   8   3  14     3561.11     3425.63    108.75 o
   9   3  14       27.95       40.14     28.44 o
  10   3  14      207.20      271.03     52.79 o
  11   3  14       15.05       -1.81     52.79 o
   0   4  14     7433.91     7459.63    210.32 o
   1   4  14       40.38       36.08     19.33 o
   2   4  14     1878.08     1877.51     53.54 o
   3   4  14      194.61      173.04     23.27 o
   4   4  14     2519.27     2474.54     60.88 o
   5   4  14      204.78      198.33     18.99 o
   6   4  14     3043.80     3099.74     65.35 o
   7   4  14       89.00       91.79     28.40 o
   8   4  14      291.09      391.33     40.94 o
   9   4  14       25.27       38.08     34.73 o
  10   4  14     1084.98     1098.06     63.91 o
   1   5  14      448.39      393.91     26.69 o
   2   5  14     4618.57     4342.06     97.42 o
   3   5  14        2.45       16.35     21.09 o
   4   5  14     4141.08     4050.40    100.70 o
   5   5  14      107.39       79.50     20.88 o
   6   5  14     1491.75     1517.64     51.93 o
   7   5  14      270.46      288.40     32.12 o
   8   5  14     4744.46     4699.12    120.54 o
   9   5  14       37.30      -29.72     31.31 o
  10   5  14      418.75      493.20     82.41 o
   0   6  14     1222.66     1307.28     73.59 o
   1   6  14       37.05       17.46     15.07 o
   2   6  14      739.83      683.32     33.35 o
   3   6  14      247.50      251.31     31.78 o
   4   6  14     1592.77     1479.22     65.41 o
   5   6  14        0.64       23.32     23.57 o
   6   6  14      311.60      302.67     31.26 o
   7   6  14      200.53      215.65     27.51 o
   8   6  14      149.26      141.85     33.63 o
   9   6  14       37.42      -13.21     36.39 o
   1   7  14       94.00       86.54     18.36 o
   2   7  14     3958.22     3697.20     97.39 o
   3   7  14      145.05      126.59     26.52 o
   4   7  14      161.91      198.91     33.54 o
   5   7  14        5.02      -18.17     36.43 o
   6   7  14     3017.84     2825.08     83.77 o
   7   7  14        1.25       39.40     35.80 o
   8   7  14     5266.77     5269.79    227.18 o
   9   7  14      110.13      125.77     66.64 o
   0   8  14     1452.05     1587.01    122.64 o
   1   8  14      243.33      226.10     33.01 o
   2   8  14       14.43       -4.95     23.47 o
   3   8  14      550.99      596.41     46.27 o
   4   8  14       94.18      110.06     30.21 o
   5   8  14      198.76      230.08     37.83 o
   6   8  14      151.36      181.75     39.89 o
   7   8  14       47.32       67.16     32.05 o
   8   8  14       26.89       22.99     38.63 o
   1   9  14        6.15       16.35     36.14 o
   2   9  14     1497.40     1304.32     84.35 o
   3   9  14        2.80       15.24     29.06 o
   4   9  14       21.86       59.72     28.64 o
   5   9  14      235.56      306.48     40.33 o
   6   9  14     2799.52     2637.15    102.63 o
   7   9  14        0.34       36.90     39.81 o
   0  10  14     2045.67     2472.21    161.22 o
   1  10  14       42.60       63.34     37.19 o
   2  10  14      910.38     1134.76     83.62 o
   3  10  14        6.86       25.54     34.05 o
   4  10  14     1211.54     1323.72     90.66 o
   5  10  14        2.77       35.70     33.03 o
   6  10  14     1770.73     1898.05    114.83 o
   1  11  14        1.11       93.04     65.59 o
   2  11  14       19.30       86.26     58.83 o
   3  11  14        0.35       49.87     38.12 o
   4  11  14        8.09       52.84     59.77 o
   1   1  15    15167.50    15507.23    149.30 o
   2   1  15     2349.64     2553.35     47.82 o
   3   1  15      762.15      783.09     29.29 o
   4   1  15      717.77      715.46     27.46 o
   5   1  15     5966.91     5994.85     74.63 o
   6   1  15     3411.06     3459.34     68.85 o
   7   1  15      985.74      933.95     49.78 o
   8   1  15     4462.14     4555.43    146.86 o
   9   1  15       12.14       -5.27     34.15 o
  10   1  15     2718.62     2597.04    124.07 o
  11   1  15     2261.42     2384.82    174.43 o
   0   2  15      172.75      123.29     30.89 o
   1   2  15        3.45        3.46     16.34 o
   2   2  15     5300.96     5188.70     77.42 o
   3   2  15       75.56       69.75     14.11 o
   4   2  15     2311.58     2333.97     40.03 o
   5   2  15      218.53      245.86     17.83 o
   6   2  15     1594.95     1586.02     41.47 o
   7   2  15     1143.86     1163.26     59.12 o
   8   2  15      320.25      348.67     36.57 o
   9   2  15        6.91       16.58     36.47 o
  10   2  15      283.46      254.39     48.82 o
  11   2  15      638.63      622.24     93.96 o
   1   3  15     9267.63     9333.97    142.19 o
   2   3  15      328.61      377.07     29.96 o
   3   3  15     1321.79     1244.03     35.14 o
   4   3  15      332.82      362.81     26.94 o
   5   3  15     3438.66     3362.37     75.17 o
   6   3  15      690.15      739.66     35.06 o
   7   3  15     1131.93     1050.28     56.35 o
   8   3  15     3738.50     3643.76    102.06 o
   9   3  15       59.70       79.16     27.52 o
  10   3  15      971.06     1008.56    103.81 o
   0   4  15     6352.43     6350.56    199.45 o
   1   4  15     1503.60     1419.09     56.45 o
   2   4  15     6049.86     5633.56     99.09 o
   3   4  15     1646.27     1578.97     67.53 o
   4   4  15     8120.53     7624.97    140.89 o
   5   4  15      409.01      366.26     24.15 o
   6   4  15     1037.11      990.93     42.52 o
   7   4  15     3086.88     2982.07     80.00 o
   8   4  15      496.50      573.46     52.98 o
   9   4  15       12.56        5.91     32.71 o
  10   4  15      645.84      763.78     86.00 o
   1   5  15     1335.86     1259.63     45.55 o
   2   5  15      124.91      121.45     27.51 o
   3   5  15      128.92      162.99     29.50 o
   4   5  15      267.34      221.53     32.71 o
   5   5  15      619.51      632.08     40.21 o
   6   5  15      172.50      180.87     33.70 o
   7   5  15      186.89      209.19     32.50 o
   8   5  15       28.95       58.73     29.22 o
   9   5  15       49.23       90.04     61.84 o
  10   5  15      354.07      273.26     48.66 o
   0   6  15     1945.05     1868.37     78.24 o
   1   6  15      949.70      898.03     39.63 o
   2   6  15     6561.41     6214.07     97.86 o
   3   6  15     1778.86     1685.24     69.52 o
   4   6  15     3089.06     2954.49     92.11 o
   5   6  15      394.36      361.72     33.85 o
   6   6  15     1672.46     1578.61     62.08 o
   7   6  15     1971.05     2167.35    114.11 o
   8   6  15      834.69      837.58     58.52 o
   9   6  15      191.45      134.12     40.40 o
   1   7  15       84.44      140.11     28.71 o
   2   7  15        3.71       59.59     29.63 o
   3   7  15        6.19       17.81     25.71 o
   4   7  15        1.42        0.02     34.00 o
   5   7  15      482.47      412.85     48.87 o
   6   7  15       56.00       14.05     22.92 o
   7   7  15        2.61      -19.98     37.04 o
   8   7  15       54.28       54.05     36.50 o
   0   8  15     1453.60     1496.22    122.62 o
   1   8  15      515.60      453.30     39.79 o
   2   8  15     1263.76     1210.68     62.25 o
   3   8  15       52.87      115.03     33.89 o
   4   8  15     2138.91     1994.24     83.88 o
   5   8  15       51.59      128.04     33.01 o
   6   8  15     1230.93     1216.60     59.47 o
   7   8  15      207.91      207.69     50.37 o
   8   8  15      855.74      668.65    114.16 o
   1   9  15      582.75      715.50     65.08 o
   2   9  15      214.56      332.02     60.76 o
   3   9  15       64.99       72.64     29.83 o
   4   9  15       19.00       17.81     27.94 o
   5   9  15      409.76      413.91     45.92 o
   6   9  15       76.20      130.58     39.08 o
   7   9  15       24.49       83.63     45.15 o
   0  10  15     1758.34     1495.76    132.70 o
   1  10  15      227.22      266.84     50.40 o
   2  10  15      152.07       99.89     45.21 o
   3  10  15       40.39       96.38     62.68 o
   4  10  15      591.93      639.60    130.59 o
   5  10  15      229.65      215.80     96.55 o
   1  11  15      791.08     1000.09    161.91 o
   2  11  15      419.62      442.40    123.30 o
   3  11  15       52.98       20.98     50.92 o
   0   0  16      193.29      238.64     37.37 o
   1   0  16      219.86      238.89     22.17 o
   2   0  16     1462.41     1524.95     51.43 o
   3   0  16     1281.29     1243.60     47.74 o
   4   0  16     4884.08     4845.87     95.93 o
   5   0  16     2990.66     2925.38     77.83 o
   6   0  16     1796.15     1929.43     64.10 o
   7   0  16     1350.15     1284.86     76.66 o
   8   0  16      933.70      932.55    110.72 o
   9   0  16     5593.56     5401.32    239.82 o
  10   0  16       84.53       92.68     61.41 o
   1   1  16      634.37      736.07     27.02 o
   2   1  16      355.35      365.87     20.31 o
   3   1  16      175.58      198.63     19.62 o
   4   1  16      683.50      682.66     33.15 o
   5   1  16       82.60       64.47     14.33 o
   6   1  16       50.62       11.43     26.88 o
   7   1  16       33.09       58.02     23.63 o
   8   1  16      269.04      274.54     49.87 o
   9   1  16       19.63      -19.19     37.17 o
  10   1  16       81.28      158.66     46.01 o
   0   2  16     1207.21     1244.49     68.31 o
   1   2  16       24.54        7.54     15.38 o
   2   2  16     2800.08     2896.10     59.88 o
   3   2  16     2042.91     2091.32     49.42 o
   4   2  16     1263.21     1332.03     44.05 o
   5   2  16     4914.56     5122.81     71.90 o
   6   2  16      164.06      197.28     19.13 o
   7   2  16     1349.51     1339.27     91.88 o
   8   2  16      844.04      931.55     70.25 o
   9   2  16     4626.94     4458.18    156.57 o
  10   2  16       30.44       22.62     60.50 o
   1   3  16     4181.94     3991.71    161.82 o
   2   3  16      405.84      396.24     35.28 o
   3   3  16     2435.00     2444.75     61.92 o
   4   3  16     1044.94     1027.26     37.14 o
   5   3  16     1342.07     1310.49     72.59 o
   6   3  16        6.26       24.63     17.71 o
   7   3  16     1295.58     1317.87     55.04 o
   8   3  16        6.92        1.28     26.12 o
   9   3  16       77.38       12.31     44.89 o
  10   3  16     1412.98     1388.48     98.19 o
   0   4  16      209.21      179.96     44.75 o
   1   4  16       85.26       27.95     42.23 o
   2   4  16      368.90      348.31     44.79 o
   3   4  16     2489.73     2466.68     70.36 o
   4   4  16      288.93      258.57     25.16 o
   5   4  16     3826.22     3765.22     70.79 o
   6   4  16       13.85       41.04     17.69 o
   7   4  16     1176.55     1195.35     54.81 o
   8   4  16       79.09      133.40     33.69 o
   9   4  16     1639.01     1674.59     77.89 o
  10   4  16        1.71       11.60     57.02 o
   1   5  16     6669.19     6315.31    103.72 o
   2   5  16      302.28      374.07     36.02 o
   3   5  16     6910.15     6745.89    131.30 o
   4   5  16     1936.57     1850.18     78.73 o
   5   5  16     4188.77     4218.50     94.55 o
   6   5  16        3.27        8.16     24.57 o
   7   5  16     2748.23     2634.92     93.37 o
   8   5  16        5.44      -10.78     39.79 o
   9   5  16       64.08       84.85     41.38 o
   0   6  16      438.53      434.41     43.96 o
   1   6  16      368.25      371.05     30.32 o
   2   6  16        3.83       26.12     22.15 o
   3   6  16      254.56      292.61     36.59 o
   4   6  16       89.45       52.30     28.40 o
   5   6  16      404.65      394.53     34.82 o
   6   6  16       17.73       29.04     23.04 o
   7   6  16      256.08      328.19     42.71 o
   8   6  16      236.40      268.28     42.16 o
   9   6  16       69.44      167.05     66.44 o
   1   7  16     6836.97     6634.27    131.46 o
   2   7  16      220.58      247.76     32.20 o
   3   7  16     7055.72     6913.89    142.06 o
   4   7  16     2181.26     2106.53     82.78 o
   5   7  16     2451.41     2260.05     89.28 o
   6   7  16        4.70        9.36     23.53 o
   7   7  16      973.80      867.55     76.12 o
   8   7  16      319.92      313.05     54.82 o
   0   8  16       39.01       25.14     43.92 o
   1   8  16       50.10       92.89     39.21 o
   2   8  16      138.69      147.17     33.21 o
   3   8  16       42.73       75.05     29.14 o
   4   8  16     1428.25     1447.93     73.28 o
   5   8  16       20.80       42.05     28.34 o
   6   8  16      242.15      185.51     46.60 o
   7   8  16       26.60       44.57     52.81 o
   1   9  16     2750.06     2803.24    121.85 o
   2   9  16       79.24      158.63     43.18 o
   3   9  16     3943.28     3935.49    143.53 o
   4   9  16       11.46       -4.69     39.57 o
   5   9  16      599.53      657.77     56.25 o
   6   9  16       29.49       14.73     41.01 o
   0  10  16      304.71      333.24     75.31 o
   1  10  16       52.81       98.24     59.49 o
   2  10  16     1003.40     1004.28     80.76 o
   3  10  16        2.18       18.67    113.62 o
   4  10  16      154.73      155.17     84.11 o
   5  10  16      184.68      196.52     68.26 o
   1  11  16      623.90      661.68    106.04 o
   2  11  16        8.13       85.99     66.06 o
   1   1  17     8263.52     8664.74     82.65 o
   2   1  17        4.57        6.10     13.13 o
   3   1  17    27625.65    28636.12    271.53 o
   4   1  17      681.42      702.98     31.67 o
   5   1  17      560.03      576.64     29.37 o
   6   1  17     2451.05     2399.99     91.65 o
   7   1  17     3081.61     3087.58     89.76 o
   8   1  17     1023.48      980.86     79.75 o
   9   1  17     3038.95     3059.50    145.41 o
  10   1  17      308.40      344.95     56.51 o
   0   2  17     1319.27     1305.29     71.57 o
   1   2  17       77.82       85.87     17.17 o
   2   2  17      361.37      345.28     24.10 o
   3   2  17      873.84      984.52     33.40 o
   4   2  17     2938.39     3012.72     55.01 o
   5   2  17     2018.57     2051.19     78.03 o
   6   2  17      135.78      146.22     21.18 o
   7   2  17        9.87       37.17     22.85 o
   8   2  17      305.92      294.19     36.47 o
   9   2  17     1695.50     1514.84     96.79 o
  10   2  17      101.49       39.67     51.59 o
   1   3  17     5929.71     5771.12    106.14 o
   2   3  17      395.61      359.13     34.90 o
   3   3  17    10757.34    10666.17    158.97 o
   4   3  17      934.28      874.55     36.56 o
   5   3  17      425.96      442.82     30.04 o
   6   3  17      200.29      186.42     23.86 o
   7   3  17      540.76      591.73     40.37 o
   8   3  17       99.14      103.42     30.17 o
   9   3  17     1745.52     1871.65    107.03 o
  10   3  17      333.74      322.31     73.72 o
   0   4  17       74.57       51.46     37.46 o
   1   4  17     1542.41     1553.54     62.85 o
   2   4  17      769.00      694.09     40.84 o
   3   4  17     3797.51     3567.06     77.84 o
   4   4  17     1364.34     1301.03     71.91 o
   5   4  17     3054.22     3042.21     69.35 o
   6   4  17      209.94      189.27     22.59 o
   7   4  17      106.70      101.28     24.28 o
   8   4  17      981.26      904.09     58.50 o
   9   4  17     3985.04     3807.87    115.71 o
   1   5  17      763.07      707.12     39.45 o
   2   5  17        1.32       12.17     33.58 o
   3   5  17     1481.77     1517.55     67.47 o
   4   5  17        2.71        5.84     25.10 o
   5   5  17       19.99       38.36     22.91 o
   6   5  17       30.72       45.18     24.74 o
   7   5  17      346.69      310.39     42.92 o
   8   5  17      387.50      390.71     45.83 o
   9   5  17       58.40      113.82     33.82 o
   0   6  17      592.31      625.56     53.72 o
   1   6  17      265.06      241.92     26.24 o
   2   6  17      292.03      250.33     33.32 o
   3   6  17     1598.51     1570.68     70.28 o
   4   6  17     1064.40     1098.70     60.98 o
   5   6  17     3807.69     3626.56     94.48 o
   6   6  17      145.90      165.34     29.95 o
   7   6  17       56.08       81.79     32.47 o
   8   6  17      654.54      634.07     75.06 o
   1   7  17       60.47       78.41     27.53 o
   2   7  17      641.25      562.30     45.20 o
   3   7  17      592.51      670.65     51.14 o
   4   7  17       51.14       60.07     27.03 o
   5   7  17       36.97       51.09     30.08 o
   6   7  17        0.60       27.18     24.90 o
   7   7  17       31.62       41.40     81.72 o
   8   7  17       31.41      100.17     42.32 o
   0   8  17       38.37       37.23     58.62 o
   1   8  17      157.54      210.17     44.30 o
   2   8  17      891.56      968.72     59.28 o
   3   8  17     1193.38     1161.73     65.28 o
   4   8  17      456.34      521.22     48.90 o
   5   8  17     1504.34     1634.27     80.51 o
   6   8  17      878.18      881.37     54.60 o
   7   8  17       36.49       27.42     41.47 o
   1   9  17      370.30      475.50     62.56 o
   2   9  17       27.92       13.44     32.31 o
   3   9  17     1991.32     2149.69    110.94 o
   4   9  17      126.77      101.69     34.38 o
   5   9  17       11.04       92.51     37.60 o
   6   9  17      320.44      317.80     96.42 o
   0  10  17       97.43      195.58     69.20 o
   1  10  17       50.61       60.72     42.53 o
   2  10  17      304.17      330.09    114.29 o
   3  10  17      470.58      501.51     60.64 o
   4  10  17        7.03       44.85     51.83 o
   0   0  18     3317.29     3291.72     99.76 o
   1   0  18       71.99       77.63     20.91 o
   2   0  18    11781.24    11623.33    145.15 o
   3   0  18     2156.67     2248.58     64.61 o
   4   0  18     2192.85     2111.95     81.55 o
   5   0  18      726.54      704.71     50.33 o
   6   0  18     2752.44     2674.70     80.22 o
   7   0  18     2686.54     2590.87    165.05 o
   8   0  18     6424.29     5401.05    241.73 o
   9   0  18      185.10      105.84     61.14 o
  10   0  18      561.09      422.61     82.09 o
   1   1  18      117.12      195.77     20.17 o
   2   1  18       32.11       48.14     16.40 o
   3   1  18      356.98      425.93     27.98 o
   4   1  18       72.33       95.05     19.08 o
   5   1  18      642.21      633.40     29.27 o
   6   1  18        3.61       28.53     20.89 o
   7   1  18       11.94       16.22     39.13 o
   8   1  18       16.16      121.67     45.50 o
   9   1  18      132.66      196.04     48.92 o
  10   1  18      294.65      367.86     92.49 o
   0   2  18     3600.03     3417.83     96.05 o
   1   2  18      177.06      162.06     19.39 o
   2   2  18     8247.27     8452.81    106.14 o
   3   2  18       21.97       35.71     17.52 o
   4   2  18     2577.43     2640.69     77.57 o
   5   2  18      477.70      535.00     30.44 o
   6   2  18     1889.21     1925.65    113.01 o
   7   2  18     1209.68     1346.90    105.84 o
   8   2  18     3778.05     3548.25    186.94 o
   9   2  18      321.19      331.92     57.64 o
  10   2  18      361.28      401.65     91.09 o
   1   3  18      348.95      256.53     28.12 o
   2   3  18      138.30      113.78     24.90 o
   3   3  18     3522.57     3462.29     76.95 o
   4   3  18     1677.69     1607.77     48.36 o
   5   3  18      773.94      732.85     38.51 o
   6   3  18       18.90       26.86     19.39 o
   7   3  18      124.01      115.41     23.68 o
   8   3  18      305.00      262.75     38.59 o
   9   3  18       99.19      118.86     87.27 o
   0   4  18     2085.73     1973.40    126.96 o
   1   4  18        1.58       18.44     23.43 o
   2   4  18     2505.42     2355.56     71.40 o
   3   4  18      149.26       95.18     23.42 o
   4   4  18     2073.20     2125.84     69.22 o
   5   4  18        7.87       18.89     19.84 o
   6   4  18      727.68      710.29     41.64 o
   7   4  18      204.52      243.00     37.88 o
   8   4  18     1398.70     1466.74    104.13 o
   9   4  18      186.50      333.54     62.70 o
   1   5  18      687.87      653.65     45.71 o
   2   5  18       74.81       78.69     28.29 o
   3   5  18     2708.28     2477.83     85.45 o
   4   5  18     2478.25     2512.57     76.75 o
   5   5  18      385.26      365.62     35.68 o
   6   5  18      139.31      141.74     32.74 o
   7   5  18       29.20       12.79     29.39 o
   8   5  18      398.75      398.77     47.86 o
   9   5  18      334.89      269.84     48.34 o
   0   6  18      543.14      454.88     50.59 o
   1   6  18       29.22       31.72     19.02 o
   2   6  18       38.06       83.87     28.45 o
   3   6  18      149.62      157.62     35.77 o
   4   6  18     1185.53     1150.58     64.16 o
   5   6  18        0.71      -12.78     25.26 o
   6   6  18      115.26       82.50     27.22 o
   7   6  18        0.76       60.68     30.64 o
   8   6  18       98.54       93.06     34.99 o
   1   7  18      364.91      396.35     39.95 o
   2   7  18       43.44      102.85     34.42 o
   3   7  18      923.36      857.96     59.00 o
   4   7  18      854.28      836.66     58.30 o
   5   7  18      745.75      654.79     46.17 o
   6   7  18      319.58      324.70     37.92 o
   7   7  18        9.69      -13.89     40.35 o
   0   8  18      143.96       58.30     57.93 o
   1   8  18      276.98      243.30     46.58 o
   2   8  18      230.19      261.93     38.18 o
   3   8  18       31.80       97.44     37.35 o
   4   8  18      242.02      249.84     40.57 o
   5   8  18       22.79       29.23     30.91 o
   6   8  18       23.40       38.95     29.18 o
   1   9  18      127.19      226.05     46.71 o
   2   9  18       22.89        9.55     62.18 o
   3   9  18      634.35      607.44     67.94 o
   4   9  18      456.58      448.24     58.84 o
   5   9  18      135.93      153.97     50.29 o
   0  10  18      618.65      891.61    109.75 o
   1  10  18      218.50      321.74     54.81 o
   2  10  18      886.99      995.89     82.48 o
   3  10  18       21.79      -45.78     61.70 o
   1   1  19       83.65       79.06     13.87 o
   2   1  19       44.76       72.34     13.69 o
   3   1  19     4783.93     4897.70     68.61 o
   4   1  19      588.95      656.85     30.74 o
   5   1  19      297.24      292.91     28.91 o
   6   1  19     6171.55     5941.40    224.45 o
   7   1  19       10.09       33.32     41.81 o
   8   1  19     2442.19     2677.47    124.69 o
   9   1  19      599.86      589.00     70.54 o
   0   2  19     5898.06     6063.62    135.21 o
   1   2  19     2673.68     2721.56     62.57 o
   2   2  19     1510.51     1528.07     48.94 o
   3   2  19      344.44      325.78     25.55 o
   4   2  19      997.61     1024.94     46.02 o
   5   2  19       97.74      158.36     29.74 o
   6   2  19      962.13      937.00     45.97 o
   7   2  19      158.48      159.16     33.43 o
   8   2  19       42.99       41.45     39.43 o
   9   2  19        1.08       34.31     42.75 o
   1   3  19      406.16      376.13     31.48 o
   2   3  19      150.67      172.55     31.99 o
   3   3  19     3646.03     3749.27     82.02 o
   4   3  19      702.12      667.99     34.87 o
   5   3  19      131.89      152.13     27.89 o
   6   3  19     2336.82     2411.93     66.95 o
   7   3  19      180.25      178.97     29.99 o
   8   3  19     1120.55      966.75     81.94 o
   9   3  19       30.23       79.43     74.43 o
   0   4  19    10172.13     9821.07    276.32 o
   1   4  19     1293.09     1226.94     72.00 o
   2   4  19     1210.26     1061.85     50.70 o
   3   4  19      398.46      379.75     32.03 o
   4   4  19     4332.78     4083.39    111.30 o
   5   4  19     2145.28     2144.74    101.70 o
   6   4  19     4502.37     4598.55    117.53 o
   7   4  19       84.36      132.46     29.86 o
   8   4  19      728.85      704.17     56.76 o
   9   4  19      184.00      291.06     83.94 o
   1   5  19      212.91      186.16     30.36 o
   2   5  19      140.71      160.98     33.79 o
   3   5  19       12.33       19.28     27.20 o
   4   5  19       50.51       54.78     24.70 o
   5   5  19       62.92       40.25     18.99 o
   6   5  19      684.66      665.24     53.95 o
   7   5  19       42.72       54.54     30.75 o
   8   5  19      242.21      257.15     43.62 o
   0   6  19     7854.30     7291.99    178.88 o
   1   6  19     1704.53     1505.60     60.94 o
   2   6  19     2680.53     2429.64     88.23 o
   3   6  19      893.06      857.33     57.47 o
   4   6  19     3720.95     3623.66     96.12 o
   5   6  19     1115.24     1107.01     56.32 o
   6   6  19     5582.48     5497.01    121.34 o
   7   6  19       97.81      176.20     52.43 o
   8   6  19      181.57      216.95     60.90 o
   1   7  19        6.17       28.27     29.21 o
   2   7  19        3.40       27.99     28.18 o
   3   7  19      390.82      355.69     43.73 o
   4   7  19      236.52      221.95     41.25 o
   5   7  19        2.82       19.15     41.05 o
   6   7  19      144.40      161.51     35.76 o
   7   7  19        3.56        0.28     37.59 o
   0   8  19     5005.28     4564.30    219.77 o
   1   8  19      113.42       55.23    127.53 o
   2   8  19     1568.71     1566.92     94.78 o
   3   8  19        8.97       25.77     30.48 o
   4   8  19     1449.52     1516.94     80.29 o
   5   8  19      246.70      163.18     48.48 o
   6   8  19     1982.14     2037.70     99.22 o
   1   9  19       65.43      107.57     43.96 o
   2   9  19       22.14       30.34     37.80 o
   3   9  19      244.08      193.65     53.12 o
   4   9  19      185.04       95.37     60.39 o
   1  10  19      134.90      190.55     70.38 o
   0   0  20    20098.99    21029.50    236.55 o
   1   0  20     1459.49     1516.57     51.66 o
   2   0  20      129.14      155.37     30.89 o
   3   0  20      362.59      386.87     32.77 o
   4   0  20     1219.82     1211.69     57.14 o
   5   0  20     2951.75     2862.55    216.16 o
   6   0  20     4180.81     4541.13    277.92 o
   7   0  20     1117.10     1295.23    131.27 o
   8   0  20       32.72       12.93     48.28 o
   9   0  20      720.38      653.24    108.88 o
   1   1  20       50.00      100.04     15.95 o
   2   1  20       18.58       37.43     13.73 o
   3   1  20      333.88      352.05     25.69 o
   4   1  20       53.91       38.32     17.15 o
   5   1  20      112.38      112.56     21.39 o
   6   1  20        2.06       19.28     20.33 o
   7   1  20      194.79      122.31     32.51 o
   8   1  20       59.06       70.65     90.06 o
   9   1  20       18.75       13.39     41.81 o
   0   2  20    13885.54    14229.23    203.33 o
   1   2  20      185.99      235.25     23.54 o
   2   2  20     1676.76     1776.05     53.01 o
   3   2  20      311.95      351.90     34.38 o
   4   2  20      554.34      634.29     34.10 o
   5   2  20     1032.53     1101.81     43.37 o
   6   2  20     4023.14     3929.34    133.25 o
   7   2  20     1046.48     1102.87     85.54 o
   8   2  20      161.35      191.23     50.53 o
   9   2  20      778.26      781.67    172.61 o
   1   3  20      931.03      853.24     42.37 o
   2   3  20      646.84      689.73     42.81 o
   3   3  20     1178.16     1146.95     48.86 o
   4   3  20       12.17       42.43     17.84 o
   5   3  20      730.88      723.84     40.41 o
   6   3  20     1935.19     1883.71     61.31 o
   7   3  20      141.57      147.24     29.00 o
   8   3  20      167.24      112.49     42.49 o
   9   3  20      435.24      369.81     87.98 o
   0   4  20     5429.71     5189.63    208.87 o
   1   4  20        6.63       -5.66     55.11 o
   2   4  20      549.77      504.44     42.19 o
   3   4  20      180.73      128.82     23.78 o
   4   4  20      305.02      291.56     37.13 o
   5   4  20      286.81      294.86     32.99 o
   6   4  20     1210.88     1119.71     70.67 o
   7   4  20     1038.73     1030.99     56.54 o
   8   4  20       38.83       29.81     38.46 o
   1   5  20     2656.07     2619.34     91.34 o
   2   5  20     2208.56     2030.36     81.80 o
   3   5  20     2276.81     2135.99     73.50 o
   4   5  20      283.10      253.83     33.51 o
   5   5  20      454.98      485.45     35.08 o
   6   5  20     3789.21     3529.69    112.28 o
   7   5  20       79.21      145.30     42.26 o
   8   5  20      717.68      700.96     59.54 o
   0   6  20        0.20       -4.51     34.65 o
   1   6  20        4.52        7.35     27.64 o
   2   6  20      122.53      146.33     34.49 o
   3   6  20      755.02      747.24     56.08 o
   4   6  20       29.20       69.15     25.63 o
   5   6  20      181.45      184.62     34.12 o
   6   6  20        8.84       18.10     31.61 o
   7   6  20      514.64      439.03     61.40 o
   1   7  20     2501.00     2341.77     89.92 o
   2   7  20      752.77      758.77     58.22 o
   3   7  20     3404.23     3294.73    109.67 o
   4   7  20        6.08       38.02     32.44 o
   5   7  20      632.33      595.02     47.23 o
   6   7  20      548.73      566.28     48.98 o
   0   8  20     2192.75     2418.85    165.68 o
   1   8  20       97.52       73.42     38.50 o
   2   8  20        3.52       77.29     41.08 o
   3   8  20      339.07      318.40     59.50 o
   4   8  20      262.25      225.70     39.13 o
   5   8  20       32.19       -0.40     55.79 o
   1   9  20     1240.59     1207.43     87.74 o
   2   9  20      533.29      589.12     90.03 o
   3   9  20     1743.47     2028.40    163.43 o
   4   9  20      110.78      310.63     83.64 o
   1   1  21    12241.39    12713.36    112.24 o
   2   1  21       30.64       50.81     14.31 o
   3   1  21     3037.22     3187.47     61.40 o
   4   1  21      111.83      121.89     19.04 o
   5   1  21     5286.14     5447.51    138.75 o
   6   1  21      116.69      149.57     29.28 o
   7   1  21     2926.10     2798.85    129.45 o
   8   1  21        3.09       78.25     40.50 o
   0   2  21      417.06      544.36     52.15 o
   1   2  21      718.02      735.11     37.01 o
   2   2  21       93.77       92.07     17.49 o
   3   2  21      828.06      885.57     39.89 o
   4   2  21      199.96      232.93     38.47 o
   5   2  21       32.88       66.73     30.34 o
   6   2  21      118.05      141.90     28.50 o
   7   2  21     1876.45     1666.91    103.64 o
   8   2  21        7.01       85.94     52.03 o
   1   3  21     5645.41     5689.41    105.55 o
   2   3  21      160.78       98.98     33.35 o
   3   3  21     1917.10     1984.80     64.06 o
   4   3  21       60.67       50.62     19.30 o
   5   3  21     1811.99     1907.05     63.04 o
   6   3  21        1.67       80.10     24.63 o
   7   3  21      937.58      878.00     53.44 o
   8   3  21      264.77      164.09     92.74 o
   0   4  21       39.22      102.55     54.62 o
   1   4  21      939.18      901.38     68.21 o
   2   4  21        5.32       -6.60     31.73 o
   3   4  21      733.80      689.07     49.34 o
   4   4  21       35.44       32.32     26.29 o
   5   4  21       18.45       13.88     22.60 o
   6   4  21        3.26       31.57     27.68 o
   7   4  21     4269.69     4296.43    163.70 o
   8   4  21        1.23       55.39     45.94 o
   1   5  21      475.53      457.08     44.91 o
   2   5  21       34.97       18.60     39.48 o
   3   5  21      750.00      726.45     47.32 o
   4   5  21       38.52       38.13     26.16 o
   5   5  21      205.42      255.76     29.78 o
   6   5  21      362.35      302.00     45.82 o
   7   5  21      109.33       88.79     51.04 o
   0   6  21        0.30       15.08     30.72 o
   1   6  21      850.58      761.95     56.63 o
   2   6  21      639.47      471.46     47.01 o
   3   6  21      246.61      252.96     39.76 o
   4   6  21       64.61       41.89     25.88 o
   5   6  21       34.60       99.09     29.27 o
   6   6  21       16.19       51.70     34.58 o
   7   6  21     2400.88     2427.44    125.58 o
   1   7  21      138.86       80.92     66.17 o
   2   7  21       65.42       70.55     31.79 o
   3   7  21      329.08      408.99     65.60 o
   4   7  21      150.36      131.67     30.97 o
   5   7  21        9.92       36.92     27.67 o
   6   7  21        1.77       14.19     28.30 o
   0   8  21        6.90      -56.93     62.56 o
   1   8  21      539.85      537.21     64.00 o
   2   8  21       96.99      173.42     48.44 o
   3   8  21      329.02      359.08     56.86 o
   4   8  21      126.97       84.87     38.86 o
   5   8  21      530.89      534.61     71.06 o
   1   9  21      630.92      634.87    102.36 o
   0   0  22     3253.52     3316.57    101.34 o
   1   0  22      861.88      961.88     45.32 o
   2   0  22      552.29      556.79     42.44 o
   3   0  22      502.68      563.66     40.52 o
   4   0  22      568.49      621.00     44.99 o
   5   0  22     3200.17     3337.16    181.18 o
   6   0  22     4753.67     4527.09    242.00 o
   7   0  22     1756.92     1893.16    159.96 o
   8   0  22      929.90      761.21    108.60 o
   1   1  22      834.05     1061.98     37.55 o
   2   1  22       14.42       17.10     16.22 o
   3   1  22      608.69      682.64     30.61 o
   4   1  22      355.00      362.68     28.06 o
   5   1  22      273.95      278.34     38.99 o
   6   1  22      126.80      156.55     32.51 o
   7   1  22        2.39       22.14     58.41 o
   8   1  22        3.63       34.03     48.18 o
   0   2  22     3717.35     3560.39    134.14 o
   1   2  22      183.72      223.07     25.59 o
   2   2  22       35.00       23.64     17.67 o
   3   2  22       37.47       28.96     20.53 o
   4   2  22     1427.48     1446.35     80.50 o
   5   2  22     1827.47     1944.92     77.72 o
   6   2  22     4172.81     4144.34    103.06 o
   7   2  22      334.27      431.79     91.04 o
   8   2  22      184.97      268.14     59.68 o
   1   3  22     1673.16     1739.81     61.92 o
   2   3  22       92.45       96.70     32.51 o
   3   3  22     2927.01     2827.65     70.17 o
   4   3  22      594.43      613.51     39.37 o
   5   3  22      930.74      928.16     46.72 o
   6   3  22      151.39      191.05     28.00 o
   7   3  22      603.12      671.25     61.43 o
   8   3  22      331.09      335.76     85.94 o
   0   4  22     1843.91     1905.15    134.53 o
   1   4  22      101.65      106.37     48.29 o
   2   4  22      104.69       94.02     47.70 o
   3   4  22       88.07       36.78     27.47 o
   4   4  22     1110.03      987.47     43.09 o
   5   4  22      118.89       60.87     33.19 o
   6   4  22     1896.72     1750.38     73.82 o
   7   4  22       11.91       51.64     37.75 o
   1   5  22      700.13      719.27     54.26 o
   2   5  22      571.37      573.76     44.10 o
   3   5  22     2575.74     2399.95     81.89 o
   4   5  22      255.46      311.34     37.57 o
   5   5  22     1288.09     1192.68     53.11 o
   6   5  22      592.39      685.45     62.63 o
   7   5  22     1323.37     1296.63     76.79 o
   0   6  22      901.01      898.79     74.58 o
   1   6  22       47.71       69.97     31.47 o
   2   6  22      199.57      229.30     56.43 o
   3   6  22      126.26      125.77     30.15 o
   4   6  22      110.13       85.66     28.26 o
   5   6  22       38.96       57.21     33.35 o
   6   6  22       10.00       23.09     43.66 o
   1   7  22     1114.36     1093.60     83.33 o
   2   7  22      432.46      474.82     51.38 o
   3   7  22     1934.73     1854.77     88.63 o
   4   7  22      244.14      195.96     34.29 o
   5   7  22      895.90      951.43     58.75 o
   0   8  22       41.35       45.85     47.49 o
   1   8  22       59.14       39.83     41.57 o
   2   8  22       34.05       52.01     40.10 o
   3   8  22       19.38       51.65     41.23 o
   4   8  22        0.43      -38.50     78.06 o
   1   1  23       10.52       58.98     16.83 o
   2   1  23     1521.24     1653.14     46.00 o
   3   1  23      727.73      788.03     33.23 o
   4   1  23      191.09      217.42     28.80 o
   5   1  23      562.41      554.33     52.92 o
   6   1  23      420.33      446.78     43.86 o
   7   1  23      354.08      417.18     60.35 o
   0   2  23     1060.12     1120.17     70.07 o
   1   2  23      423.22      462.51     32.19 o
   2   2  23       75.75      159.52     22.91 o
   3   2  23      190.81      198.98     24.52 o
   4   2  23      726.15      733.31     35.94 o
   5   2  23       52.54       48.62     29.02 o
   6   2  23      326.81      387.62     40.89 o
   7   2  23      647.34      687.76     64.65 o
   1   3  23        3.65       -9.60     22.82 o
   2   3  23      889.33      875.55     67.26 o
   3   3  23      380.23      435.22     33.37 o
   4   3  23      446.23      464.04     37.19 o
   5   3  23       30.47       26.21     23.35 o
   6   3  23     1113.70     1110.61     51.92 o
   7   3  23      133.07      148.57     43.30 o
   0   4  23     5030.78     5059.17    219.38 o
   1   4  23     1460.41     1372.75     71.63 o
   2   4  23     2316.69     2197.75     71.53 o
   3   4  23      534.27      462.10     36.65 o
   4   4  23     2029.59     2038.52     62.71 o
   5   4  23      500.35      443.25     39.26 o
   6   4  23      511.64      504.93     51.69 o
   7   4  23      587.56      576.86     54.63 o
   1   5  23        7.02       46.21     28.59 o
   2   5  23        0.79        2.20     26.26 o
   3   5  23       94.69       82.21     28.83 o
   4   5  23      184.39      209.02     34.23 o
   5   5  23        0.22       -0.61     25.83 o
   6   5  23      209.78      204.00     63.28 o
   0   6  23     4674.30     4150.52    212.01 o
   1   6  23      380.43      364.83     46.56 o
   2   6  23     2798.70     2671.19    103.60 o
   3   6  23       87.95       76.50     65.42 o
   4   6  23     2212.39     2201.99     94.23 o
   5   6  23      739.80      683.33     60.20 o
   6   6  23      810.29      864.84     80.15 o
   1   7  23        4.96       30.97     41.39 o
   2   7  23      187.25      215.14     68.29 o
   3   7  23       93.55       75.08     37.20 o
   4   7  23        0.61       15.03     42.97 o
   0   8  23      705.11      497.85     93.33 o
   0   0  24      540.67      618.82     66.36 o
   1   0  24      142.29      120.94     24.05 o
   2   0  24     9540.44     9841.62    138.91 o
   3   0  24       72.29       61.15     23.00 o
   4   0  24     5484.60     5594.17    286.26 o
   5   0  24      653.88      740.72    103.52 o
   6   0  24      162.99      240.72     78.17 o
   7   0  24       72.80       27.70     60.17 o
   1   1  24       12.04       50.17     17.71 o
   2   1  24       62.64      140.31     23.17 o
   3   1  24      159.46      250.88     24.07 o
   4   1  24      545.75      597.44     36.33 o
   5   1  24       35.84       62.17     30.93 o
   6   1  24       41.15       97.49     32.49 o
   7   1  24       46.07      137.68     42.16 o
   0   2  24      735.33      657.25     55.02 o
   1   2  24       26.10        4.91     19.60 o
   2   2  24     7625.18     7816.93    108.09 o
   3   2  24      524.21      508.18     38.00 o
   4   2  24     3124.80     3266.97     89.16 o
   5   2  24      208.88      188.63     25.69 o
   6   2  24       84.67       94.49     26.53 o
   7   2  24        8.52      114.56     41.60 o
   1   3  24      180.75      138.26     22.75 o
   2   3  24       85.55       85.44     28.66 o
   3   3  24      324.68      335.77     29.68 o
   4   3  24     1436.57     1313.13     55.74 o
   5   3  24        6.08       16.66     22.81 o
   6   3  24      288.28      329.86     39.69 o
   0   4  24     1199.10     1141.46    114.59 o
   1   4  24        0.07       26.56     29.69 o
   2   4  24     1669.85     1462.10     84.89 o
   3   4  24      261.69      228.39     58.23 o
   4   4  24      863.25      853.28     43.72 o
   5   4  24       45.19       44.64     24.30 o
   6   4  24       10.98       17.32     32.53 o
   1   5  24      165.57      204.43     35.30 o
   2   5  24       15.41       38.82     28.58 o
   3   5  24      329.88      302.15     38.00 o
   4   5  24      925.44      856.35     47.35 o
   5   5  24        4.71        7.19     26.43 o
   6   5  24      480.47      533.58     54.77 o
   0   6  24      372.15      365.21     86.41 o
   1   6  24        4.28      -55.32     36.88 o
   2   6  24      188.37      134.21     33.82 o
   3   6  24       87.11       48.61     35.78 o
   4   6  24       25.49       30.48     29.79 o
   5   6  24       27.99       23.05     36.01 o
   1   7  24      306.42      340.86     55.01 o
   2   7  24      245.65      258.66     54.14 o
   3   7  24      503.77      472.82     53.11 o
   1   1  25     2190.57     2349.43     53.90 o
   2   1  25      563.77      655.20     35.60 o
   3   1  25     6487.27     6974.08    126.78 o
   4   1  25       32.55      112.51     24.42 o
   5   1  25      461.44      518.24     41.43 o
   6   1  25      972.29     1015.68     62.42 o
   7   1  25     1056.38     1311.63    137.32 o
   0   2  25       68.17        2.37     37.21 o
   1   2  25      874.64      880.31     40.41 o
   2   2  25      282.09      376.78     31.05 o
   3   2  25      377.80      414.23     36.07 o
   4   2  25      371.58      417.82     34.21 o
   5   2  25      203.98      265.01     34.24 o
   6   2  25       16.94      -24.38     27.27 o
   1   3  25      156.83      215.48     30.73 o
   2   3  25      235.50      191.92     26.47 o
   3   3  25     2843.20     2953.90     70.49 o
   4   3  25       27.10       54.36     29.31 o
   5   3  25      400.83      419.11     37.60 o
   6   3  25      181.51      266.06     37.88 o
   0   4  25      587.81      487.99     60.46 o
   1   4  25     1004.29      905.68     55.10 o
   2   4  25       74.71      103.01     31.03 o
   3   4  25      372.03      391.11     40.38 o
   4   4  25      970.48      883.87     49.37 o
   5   4  25      497.81      545.10     45.05 o
   6   4  25       38.26       54.66     48.83 o
   1   5  25      328.53      404.36     42.91 o
   2   5  25      211.00      195.72     34.91 o
   3   5  25      612.04      645.31     72.17 o
   4   5  25        0.58       35.59     26.01 o
   5   5  25      360.50      390.12     40.28 o
   0   6  25      286.15      289.74     77.02 o
   1   6  25     1141.49     1204.46     90.08 o
   2   6  25      446.71      363.17     41.22 o
   3   6  25      555.32      546.94     49.33 o
   4   6  25      412.74      350.35     50.23 o
   0   0  26     4329.68     4576.75    333.13 o
   1   0  26      114.31      197.98     31.60 o
   2   0  26      607.55      634.24     41.45 o
   3   0  26       31.45      117.58     36.38 o
   4   0  26      149.72      290.15     54.59 o
   5   0  26      664.24      813.51     78.49 o
   6   0  26       32.97      105.68     62.00 o
   1   1  26      136.82      251.16     25.24 o
   2   1  26       61.40       93.71     21.62 o
   3   1  26       86.28      200.42     27.56 o
   4   1  26        2.97       69.16     28.67 o
   5   1  26       77.75      156.11     54.14 o
   6   1  26        0.15      154.74     71.09 o
   0   2  26      403.60      373.02     46.93 o
   1   2  26       98.62      116.57     23.80 o
   2   2  26      370.74      370.89     33.41 o
   3   2  26      275.15      279.31     32.10 o
   4   2  26      393.80      430.16     39.02 o
   5   2  26      942.95      983.96     81.69 o
   6   2  26      255.32      201.57     45.51 o
   1   3  26     1647.43     1643.14     65.77 o
   2   3  26      796.53      873.69     45.28 o
   3   3  26      944.01      998.75     49.26 o
   4   3  26      301.84      280.77     30.24 o
   5   3  26      918.55      905.23     46.54 o
   0   4  26       80.00       88.96     43.26 o
   1   4  26        1.08        3.84     27.23 o
   2   4  26      484.31      415.44     37.37 o
   3   4  26      208.30      197.63     36.12 o
   4   4  26      143.70      135.13     31.81 o
   5   4  26      186.48      163.37     32.62 o
   1   5  26     2422.24     2444.86     90.07 o
   2   5  26     1003.62      892.94     57.78 o
   3   5  26     1588.19     1616.26     74.62 o
   4   5  26      283.79      299.43     40.40 o
   0   6  26       19.66       71.00     59.46 o
   1   6  26      206.12      105.99     45.07 o
   2   6  26        7.50       45.78     42.72 o
   3   6  26        5.94      -50.70     76.32 o
   1   1  27      188.04      237.86     25.27 o
   2   1  27      652.40      755.99     37.85 o
   3   1  27      313.25      336.88     29.45 o
   4   1  27       61.73       94.92     30.98 o
   5   1  27     1618.79     1721.62    106.77 o
   0   2  27      833.18      973.52     58.41 o
   1   2  27       89.99      127.68     23.05 o
   2   2  27        6.29       45.21     27.80 o
   3   2  27        3.51        4.72     24.29 o
   4   2  27      228.01      257.55     30.37 o
   5   2  27       12.40       84.89     35.12 o
   1   3  27      569.93      651.85     42.09 o
   2   3  27      298.84      314.28     32.10 o
   3   3  27      234.05      215.07     37.83 o
   4   3  27       12.00       24.54     24.23 o
   5   3  27      755.98      770.57     61.89 o
   0   4  27     1985.41     2021.69    118.30 o
   1   4  27       15.17       42.18     28.81 o
   2   4  27      525.00      575.52     48.75 o
   3   4  27        4.78        2.15     26.49 o
   4   4  27      233.97      152.65     78.46 o
   1   5  27      244.41      283.61     36.96 o
   2   5  27       78.81      149.14     52.53 o
   3   5  27      124.23       90.78     34.04 o
   0   0  28    12064.05    12831.83    679.93 o
   1   0  28       23.50       39.17     29.73 o
   2   0  28     2693.50     2709.88    108.46 o
   3   0  28      153.15       27.79     41.16 o
   4   0  28      865.42      920.80     88.67 o
   1   1  28       49.19      122.00     23.01 o
   2   1  28       92.93      125.77     24.84 o
   3   1  28       18.45       43.57     23.34 o
   4   1  28        0.69       64.14     35.66 o
   0   2  28     7001.46     7087.24    148.45 o
   1   2  28      132.45      116.87     30.68 o
   2   2  28      804.91      811.37     48.98 o
   3   2  28        4.18        4.27     24.33 o
   4   2  28      689.44      803.47     57.93 o
   1   3  28        4.89       -1.51     36.06 o
   2   3  28      394.68      432.86     35.38 o
   3   3  28       63.59       72.02     26.36 o
   0   4  28     1293.34     1126.16    127.82 o
   1   4  28        9.55       65.73     53.89 o
   2   4  28       65.80      139.16     39.40 o
   1   1  29      423.36      554.22     36.90 o
   2   1  29        5.68       56.45     23.26 o
   3   1  29       14.50       48.62     35.94 o
   0   2  29     1315.37     1551.66     88.34 o
   1   2  29        3.15       37.87     46.17 o
   2   2  29      198.44      269.43     44.11 o
   3   2  29        2.05       16.34     32.20 o
   1   3  29      816.54      881.99     79.00 o
   2   3  29      100.36      142.12     69.53 o
 
